# Supplementary material for: Microbial community succession of home aquarium biofilters associated with early establishment of comammox Nitrospira
Source: ISME Commun. 2025 Nov 14;5(1):ycaf212. doi: 10.1093/ismeco/ycaf212 (PMC12704419; doi:10.1093/ismeco/ycaf212)
Supplement: ASV_table_ycaf212 [file asv_table_ycaf212.txt]

Feature ID	A1-B01	A1-B14	A1-B11	A1-B12	A1-B13	A1-B06	A1-B07	A1-B08	A1-B09	A1-B10	A1-B02	A1-B03	A1-B04	A1-B05	A1-S01	A1-S14	A1-S11	A1-S12	A1-S13	A1-S06	A1-S07	A1-S08	A1-S09	A1-S10	A1-S02	A1-S03	A1-S04	A1-S05	A2-B14	A2-B11	A2-B12	A2-B13	A2-B06	A2-B07	A2-B08	A2-B09	A2-B10	A2-B01	A2-B02	A2-B03	A2-B04	A2-B05	A2-S14	A2-S11	A2-S12	A2-S13	A2-S06	A2-S07	A2-S08
asv-1	16759	294	222	134	389	883	422	396	690	269	13516	20310	2325	1384	18803	22	29	72	49	44	546	76	33	52	10142	0	320	322	0	0	0	0	2	0	0	0	0	0	0	0	0	3	0	0	0	0	0	0	0
asv-2	168	0	3	0	0	0	0	0	0	0	1481	0	0	0	433	0	0	0	0	0	0	0	0	0	914	0	0	0	0	0	0	0	0	0	0	0	0	28737	1310	43	24	0	0	0	0	0	6	0	0
asv-3	0	0	0	0	0	0	9	23	0	0	0	23	25	9	0	0	5	0	7	9	43	0	0	0	0	0	74	36	0	9	0	6	35	10	13	24	0	0	0	11	207	84	0	10	0	0	51	25	28
asv-4	0	50	93	0	0	58	72	106	49	55	0	0	0	0	0	145	653	215	103	489	604	437	188	104	0	0	363	1150	0	97	56	28	101	30	46	85	55	0	0	0	0	12	45	117	133	174	130	169	221
asv-5	427	0	0	0	0	0	0	0	0	0	3896	32	0	0	1234	0	0	0	0	0	0	0	0	0	2786	0	0	0	0	0	0	0	0	0	0	0	0	1718	146	0	0	0	0	10	0	0	0	0	0
asv-6	0	0	0	0	0	0	0	0	0	0	0	0	0	0	0	0	0	0	0	0	0	0	0	0	14	0	9	0	76	232	78	101	2794	183	70	288	194	1421	1560	2135	2715	2922	33	100	89	118	1848	485	575
asv-7	0	1120	243	159	485	9	0	54	153	102	0	3	0	10	0	3123	958	1220	1200	14	61	82	157	160	0	0	10	14	2	3	0	0	0	0	0	0	0	0	0	0	0	0	0	9	0	22	0	0	0
asv-8	0	0	0	0	0	0	0	0	0	0	0	0	0	0	0	0	0	0	0	0	0	0	0	0	0	0	0	0	0	0	0	0	0	0	0	0	0	0	0	0	0	0	0	0	0	0	0	0	0
asv-9	4966	47	21	9	156	229	108	191	322	60	9439	4806	552	333	2001	0	0	0	0	0	0	0	0	0	3720	0	29	13	0	0	0	0	0	0	0	0	0	0	0	0	0	0	0	0	0	0	0	0	0
asv-10	732	266	276	115	170	332	104	174	213	143	6652	1255	732	472	951	192	359	323	150	329	437	133	153	205	6319	0	1233	1156	0	0	0	0	0	0	0	0	0	0	0	0	0	0	0	0	0	0	0	0	0
asv-11	0	0	0	0	0	1	0	0	9	0	0	11	3	8	0	0	0	0	0	0	0	0	0	0	0	0	0	2	0	0	0	0	0	0	0	0	0	0	0	0	0	0	0	0	0	0	0	0	0
asv-12	0	0	0	0	0	0	0	0	0	0	0	0	0	0	0	0	0	0	0	0	0	0	0	0	0	0	0	0	0	128	37	31	1462	135	63	223	137	87	535	1515	1491	1571	0	37	0	37	2343	223	285
asv-13	0	0	0	0	0	0	0	0	0	0	0	46	88	0	0	55	0	0	32	0	82	85	33	0	0	0	154	135	149	778	167	525	310	133	265	178	309	0	0	63	325	125	0	54	51	37	67	123	185
asv-14	0	188	99	59	192	215	172	411	292	236	0	362	94	195	0	60	72	72	67	325	511	286	115	114	0	0	253	977	213	636	162	240	910	186	175	412	441	0	0	112	214	287	111	325	107	240	559	195	590
asv-15	0	0	0	0	0	0	0	0	0	0	0	0	0	0	0	0	0	0	0	0	0	0	0	0	0	0	0	0	0	0	0	0	0	0	0	0	0	315	485	77	0	0	0	0	0	0	0	0	0
asv-16	0	77	85	34	61	0	0	20	33	69	0	0	25	0	0	66	42	85	58	0	53	43	42	93	0	0	0	50	483	595	116	327	169	52	65	392	384	0	0	36	192	272	69	95	39	138	105	29	102
asv-17	0	0	0	0	0	0	0	0	0	0	0	0	0	0	0	0	0	0	0	0	0	0	0	0	0	0	0	0	0	0	0	0	0	0	0	0	0	0	0	0	0	0	0	0	0	0	0	0	0
asv-18	0	0	0	0	0	0	0	0	0	0	0	0	0	0	0	0	0	0	0	0	0	0	0	0	0	0	0	0	74	146	56	45	1465	81	68	150	119	273	556	787	1311	1378	0	51	49	105	971	217	320
asv-19	0	145	420	95	80	400	178	282	223	207	0	21	244	413	0	0	260	106	33	1179	889	412	248	145	0	0	1054	3545	239	239	163	382	73	0	0	81	132	0	0	0	0	0	155	103	123	367	38	44	100
asv-20	0	0	0	0	0	0	0	0	0	0	0	0	0	0	0	0	0	0	0	0	0	0	0	0	0	0	0	0	0	155	62	59	1001	134	0	196	87	821	417	1084	1483	1524	70	90	52	100	481	225	328
asv-21	0	429	311	255	292	49	33	215	144	120	0	8	52	36	0	1597	1918	2388	1301	93	215	302	621	983	0	0	105	330	0	0	0	0	0	0	0	0	0	0	0	0	0	0	0	0	0	0	0	0	0
asv-22	0	27	0	0	21	39	25	0	0	0	0	12	0	0	0	19	35	43	18	36	68	0	20	17	0	0	22	41	0	0	0	0	49	0	0	0	0	0	0	9	183	166	0	0	0	0	18	0	0
asv-23	0	79	31	17	40	8	0	0	0	23	0	13	0	0	0	136	40	116	119	19	43	17	28	72	0	0	0	65	0	0	0	0	0	0	0	0	0	0	0	0	0	0	21	53	26	84	0	0	0
asv-24	634	0	0	0	0	19	0	0	0	0	3542	766	68	40	743	0	0	0	0	0	0	0	0	0	4434	0	37	0	0	0	13	0	0	0	0	0	0	0	16	0	0	0	0	0	0	0	0	6	0
asv-25	0	1003	580	303	572	1874	75	222	273	414	0	72	18	31	0	219	545	985	397	752	337	200	234	569	0	0	0	41	0	0	0	0	0	87	0	0	16	0	0	0	0	0	0	0	0	0	16	94	0
asv-26	0	870	483	318	563	2196	70	234	265	431	0	0	0	0	0	259	500	947	343	853	310	210	181	561	0	0	0	0	0	0	0	0	0	85	0	0	0	0	0	0	0	0	0	0	0	0	0	80	62
asv-27	0	242	184	81	111	261	48	103	151	86	0	34	71	166	0	279	382	378	229	227	250	102	156	255	0	0	149	484	133	273	81	170	406	94	40	179	224	0	0	14	115	295	206	146	128	378	307	197	511
asv-28	0	83	89	70	123	25	46	90	168	105	0	0	7	19	0	244	399	243	274	47	555	444	311	107	0	0	118	145	173	342	110	232	39	36	32	107	120	0	0	0	17	29	278	529	407	1038	64	172	307
asv-29	0	141	83	30	71	123	155	141	157	102	0	148	84	147	0	20	20	27	0	72	334	118	55	26	0	0	112	199	157	362	77	200	409	127	209	264	171	0	0	45	358	318	103	145	72	203	108	177	268
asv-30	0	0	0	0	0	0	0	0	0	0	0	0	0	0	0	0	0	0	0	0	0	0	0	0	0	0	0	0	0	103	71	0	690	56	0	135	83	247	537	640	788	861	0	0	0	62	451	126	166
asv-31	0	337	877	449	538	53	0	114	325	303	0	0	0	0	0	177	1237	1102	362	0	141	161	379	489	0	0	0	93	96	86	61	107	21	5	12	58	62	0	0	0	0	17	80	0	76	85	17	0	39
asv-32	42	367	178	83	344	298	105	159	309	172	0	621	284	332	0	14	0	6	17	20	101	36	9	0	0	0	50	99	35	346	50	143	195	125	166	145	111	0	0	0	76	285	0	22	17	21	41	54	19
asv-33	0	272	277	120	328	268	210	252	378	331	0	0	24	163	0	128	334	167	188	306	676	139	302	216	0	0	36	468	105	317	77	132	92	0	0	88	168	0	0	0	0	0	112	181	69	176	38	80	271
asv-34	0	0	0	0	0	0	0	0	0	0	0	0	0	0	0	0	0	0	0	0	0	0	0	0	0	0	0	0	0	0	0	0	0	0	0	0	0	0	0	0	0	0	0	0	0	0	0	0	0
asv-35	0	96	111	89	191	107	102	124	215	210	0	0	59	100	0	0	106	77	62	54	338	109	122	98	0	0	99	142	181	455	223	257	220	168	113	371	345	0	0	0	0	116	0	226	159	322	19	119	408
asv-36	5	102	70	54	53	170	76	123	148	116	0	26	35	87	8	0	52	0	18	365	76	183	41	17	0	0	179	1048	320	594	241	424	315	90	143	204	358	0	0	0	25	65	111	112	84	100	224	87	217
asv-37	0	0	0	0	0	0	0	0	0	0	0	0	0	0	0	0	0	0	0	0	0	0	0	0	0	0	0	0	24	83	0	0	662	53	32	88	61	388	381	547	877	833	0	37	0	0	323	139	161
asv-38	0	325	349	112	224	131	83	165	234	194	0	45	30	73	0	304	794	431	351	113	363	296	663	371	0	0	106	262	0	70	80	44	56	41	16	31	36	0	0	0	24	56	0	74	46	92	60	17	42
asv-39	0	217	243	107	114	225	111	139	126	84	0	51	326	293	0	134	311	285	142	149	375	96	169	207	0	0	568	671	0	36	13	13	138	28	13	31	43	0	0	0	19	125	0	28	14	33	189	83	82
asv-40	0	453	173	97	215	0	0	47	58	63	0	0	0	0	0	1027	802	803	677	0	145	85	113	257	0	0	79	135	0	61	0	0	37	0	0	36	38	0	0	0	0	20	32	0	0	78	60	52	116
asv-41	0	0	0	0	0	0	0	0	0	0	0	0	0	0	0	0	0	0	0	0	0	0	0	0	0	0	0	0	0	0	0	0	0	0	0	0	0	0	0	0	0	0	0	0	0	0	0	0	0
asv-42	0	0	0	0	0	0	0	0	0	0	0	0	0	0	0	0	0	0	0	0	0	0	0	0	0	0	0	0	0	0	0	0	0	0	0	0	0	0	0	0	1	0	0	0	0	0	0	0	0
asv-43	0	218	103	57	122	178	0	33	71	42	0	0	119	154	0	278	208	146	160	100	122	36	69	69	0	0	302	368	143	165	156	198	363	43	16	63	94	0	0	21	99	420	21	48	56	76	185	41	55
asv-44	0	0	87	64	60	61	148	62	144	217	0	98	57	70	0	0	34	0	0	0	381	62	0	0	0	0	74	69	118	251	116	175	79	69	82	186	141	0	0	57	164	145	74	69	0	135	0	49	223
asv-45	0	61	45	44	145	87	69	76	87	69	0	115	75	59	0	0	0	0	13	48	125	59	42	56	0	0	65	116	178	220	162	130	152	75	94	121	105	0	0	58	100	162	55	120	67	191	97	50	98
asv-46	0	0	0	0	0	0	0	0	0	0	21	0	0	0	32	0	0	0	0	0	0	0	0	0	0	0	0	0	0	0	0	0	0	0	0	0	0	0	0	0	0	0	0	0	0	0	0	0	0
asv-47	1286	79	81	51	180	172	0	41	190	98	741	518	496	142	353	0	0	0	0	0	0	0	0	0	298	0	0	0	20	49	0	52	0	0	16	0	83	0	0	0	0	0	14	0	0	0	0	0	20
asv-48	0	0	0	0	0	0	0	0	0	0	0	0	0	0	0	0	0	0	0	0	0	0	0	0	0	0	0	0	33	57	45	39	521	36	16	61	56	248	263	400	492	630	28	21	42	96	241	69	112
asv-49	0	22	29	12	24	119	41	51	48	16	0	14	48	140	0	0	23	12	9	123	193	71	28	18	0	0	194	847	0	95	12	10	282	24	51	78	79	0	0	0	16	67	0	158	68	87	210	70	201
asv-50	0	0	0	0	0	0	0	0	0	0	0	0	0	0	0	0	0	0	0	0	0	0	0	0	0	0	0	0	0	0	0	0	9	0	0	0	0	0	0	0	16	30	0	9	0	0	0	0	0
asv-51	0	482	240	159	300	50	16	86	164	158	0	0	0	39	0	359	462	554	327	154	323	185	291	314	0	0	25	224	0	22	0	29	34	0	0	0	26	0	0	0	0	0	15	27	0	38	0	0	19
asv-52	0	119	87	15	54	160	36	58	57	29	0	42	177	162	0	52	65	50	0	152	244	0	51	52	0	0	646	504	93	127	29	68	330	42	0	80	86	0	0	0	62	369	0	0	0	0	266	0	73
asv-53	0	0	0	0	0	0	0	0	0	0	0	0	0	0	0	0	0	0	0	0	0	0	0	0	0	0	0	0	0	51	0	19	384	23	0	51	47	281	219	429	492	511	0	29	12	40	276	85	116
asv-54	0	0	0	0	0	0	0	0	0	0	0	0	0	0	0	0	0	0	0	0	0	0	0	0	0	0	0	0	0	0	0	0	0	0	0	0	0	0	0	0	0	0	0	0	0	0	0	0	0
asv-55	0	10	0	0	0	0	0	0	0	0	0	0	0	0	0	17	145	13	0	63	108	66	17	0	0	0	32	142	273	234	112	259	0	0	17	21	69	0	0	0	0	0	991	205	301	1426	0	28	70
asv-56	0	0	0	0	0	0	0	0	0	0	0	0	0	0	0	0	0	0	0	0	0	0	0	0	0	0	0	0	12	15	21	24	394	21	0	34	44	52	14	176	541	557	23	13	34	107	552	74	88
asv-57	0	0	0	0	0	0	0	0	0	0	0	0	0	0	0	0	0	0	0	64	53	0	0	0	0	0	14	199	0	8	0	0	13	23	14	26	48	0	0	0	0	0	0	79	26	27	65	1698	1278
asv-58	0	175	133	92	150	46	49	151	187	139	0	0	0	42	0	152	166	170	167	20	137	137	60	92	0	0	0	93	22	55	0	36	20	10	0	14	34	0	0	0	0	0	72	22	33	103	0	0	15
asv-59	0	626	386	189	463	111	90	174	397	343	0	22	28	78	0	306	351	128	274	28	104	116	142	121	0	0	42	167	0	22	0	0	16	0	0	8	9	0	0	0	3	0	0	11	0	32	0	0	0
asv-60	0	83	113	66	73	34	29	55	77	81	0	5	0	17	0	108	229	169	72	37	79	86	113	152	0	0	9	43	55	207	58	108	219	44	34	131	169	0	0	0	9	84	63	114	103	162	145	208	577
asv-61	0	206	350	142	133	307	37	99	221	166	0	55	133	270	0	123	508	268	137	175	209	102	198	174	0	0	116	507	0	28	0	0	33	0	0	30	23	0	0	0	0	66	0	0	0	0	0	0	0
asv-62	0	50	34	0	0	25	23	27	53	41	0	29	0	0	0	31	0	34	0	0	0	0	0	0	0	0	0	38	0	0	0	0	0	0	0	0	0	0	0	0	0	0	0	0	0	0	0	0	0
asv-63	421	0	0	0	0	0	0	20	0	0	53	248	70	0	431	0	0	0	0	0	24	0	0	0	0	0	0	0	0	0	0	0	191	0	0	0	0	0	0	0	0	0	0	0	0	0	0	0	0
asv-64	428	0	0	0	0	0	0	0	0	0	552	575	0	0	1413	0	0	0	0	0	0	0	0	0	1710	0	38	17	0	0	0	0	0	0	0	0	0	0	0	0	0	0	0	0	0	0	0	0	0
asv-65	0	145	121	64	117	0	25	76	117	104	0	0	0	0	0	0	0	25	0	0	44	35	25	25	0	0	0	0	0	0	0	0	0	0	0	0	0	0	0	0	0	0	0	0	0	0	0	0	0
asv-66	0	150	165	82	77	35	0	0	52	131	0	0	0	42	0	77	138	83	70	0	0	0	49	54	0	0	0	116	78	213	53	148	249	37	0	0	78	0	0	0	51	138	108	86	123	156	102	44	0
asv-67	0	0	0	0	0	0	0	45	0	58	0	0	0	0	0	0	0	0	0	18	88	79	0	0	0	0	454	33	222	774	186	608	0	216	497	188	154	0	0	0	139	53	0	78	125	215	0	144	86
asv-68	0	245	227	64	191	143	30	97	100	92	0	14	76	91	0	114	229	152	96	45	112	51	69	81	0	0	120	111	79	129	108	136	245	52	0	49	81	0	0	0	62	384	0	40	0	46	144	34	49
asv-69	15	0	0	0	0	0	0	0	0	0	0	0	0	0	47	0	0	0	0	0	0	0	0	0	0	0	0	0	0	0	0	0	59	0	0	0	0	504	1021	241	146	93	0	0	0	0	27	0	0
asv-70	0	0	0	0	0	0	0	0	0	0	0	0	0	0	0	0	0	0	0	0	0	0	0	0	0	0	0	0	0	0	0	0	0	0	0	0	0	0	0	0	0	0	0	0	0	0	0	0	0
asv-71	34	6	0	0	0	0	44	20	8	0	0	188	0	0	12	0	0	0	0	0	17	12	0	0	0	0	0	0	87	213	131	221	18	32	150	144	98	0	0	0	0	14	0	0	82	90	8	24	120
asv-72	0	0	73	25	20	111	76	122	85	72	0	11	22	100	0	0	246	58	19	411	609	220	135	76	0	0	313	1446	0	15	0	0	0	0	0	0	0	0	0	0	0	0	0	0	0	0	0	0	0
asv-73	0	0	0	0	0	0	0	0	0	0	0	0	0	0	0	0	0	0	0	0	0	0	0	0	0	0	0	0	0	0	0	0	0	0	0	0	0	0	0	0	0	0	0	0	0	0	0	0	0
asv-74	0	0	0	0	0	0	0	0	0	0	0	0	0	0	0	0	0	0	0	0	0	0	0	0	0	0	0	0	0	15	0	0	0	0	0	0	0	0	0	0	0	16	0	0	0	0	0	0	0
asv-75	0	264	332	102	142	256	45	111	193	141	0	0	56	126	0	142	475	220	124	162	217	122	223	137	0	0	59	296	35	46	0	0	31	0	0	24	26	0	0	0	0	34	21	20	22	37	0	0	13
asv-76	0	0	0	0	57	40	50	95	82	47	0	12	33	61	0	0	0	0	0	0	52	46	17	0	0	0	58	89	43	109	22	58	79	96	133	89	59	0	0	33	78	55	0	0	0	21	76	88	106
asv-77	0	300	405	198	315	0	44	62	149	141	0	0	0	36	0	205	574	642	296	0	58	69	161	247	0	0	0	0	0	36	0	0	0	0	0	0	0	0	0	0	0	0	0	0	0	0	0	0	0
asv-78	0	0	0	0	0	53	0	24	28	0	0	0	29	33	0	0	71	0	0	169	179	61	56	0	0	0	186	494	86	207	58	99	31	44	48	101	118	0	0	0	0	0	178	228	160	465	48	103	168
asv-79	0	0	0	0	0	36	14	59	50	0	0	0	0	22	0	0	0	0	0	0	0	24	22	0	0	0	26	61	0	0	0	0	0	0	0	0	0	0	0	0	0	0	0	0	0	0	0	0	0
asv-80	0	26	49	0	84	143	0	24	53	31	0	196	187	147	0	0	0	0	0	72	51	0	24	22	0	0	239	312	69	95	0	71	200	38	0	95	63	0	0	199	575	469	0	0	0	0	91	0	40
asv-81	0	139	133	65	79	42	0	61	74	48	0	0	0	45	0	164	245	196	189	42	132	97	136	99	0	0	0	108	55	102	34	65	69	29	25	70	85	0	0	0	16	69	124	84	62	142	87	102	166
asv-82	0	0	0	0	0	0	0	0	0	0	0	0	0	0	0	0	0	0	0	0	0	0	0	0	0	0	0	0	0	0	0	0	0	0	0	0	0	0	0	0	0	0	0	0	0	0	0	0	0
asv-83	0	0	0	0	0	0	0	0	0	0	0	0	0	42	0	0	42	52	0	140	145	73	39	48	0	0	139	423	139	275	78	111	30	0	45	106	125	0	0	0	0	0	194	220	248	423	49	92	138
asv-84	0	0	0	0	0	0	0	0	0	0	0	0	0	0	0	0	0	0	0	0	0	0	0	0	0	0	0	0	0	0	0	0	0	0	0	0	0	0	0	0	0	0	0	0	0	0	0	0	0
asv-85	41	0	0	0	0	0	0	0	0	0	0	35	24	0	69	0	0	0	0	0	0	0	0	0	0	0	0	0	0	0	0	0	0	0	0	0	0	31	50	332	81	0	0	0	0	0	0	0	0
asv-86	15	77	71	47	282	286	171	442	495	111	0	264	389	230	0	19	42	34	14	52	249	62	19	14	0	0	309	263	0	0	0	0	0	0	0	0	0	0	0	0	0	0	0	0	0	0	0	0	0
asv-87	0	64	57	0	54	0	0	0	34	0	0	0	0	38	0	66	151	78	61	25	137	53	69	0	0	0	205	155	0	57	0	32	100	0	13	41	48	0	0	0	0	74	19	34	32	0	128	84	134
asv-88	80	0	0	0	0	0	0	0	0	0	133	106	0	0	282	0	0	0	0	0	0	0	0	0	134	0	0	0	0	0	0	0	0	0	0	0	0	0	0	0	0	0	0	0	0	0	0	0	0
asv-89	0	46	30	13	128	0	23	99	63	25	0	11	5	7	0	18	25	22	38	0	31	51	0	0	0	0	0	0	134	114	34	41	0	16	20	71	43	0	0	0	0	0	14	15	15	38	0	0	0
asv-90	0	0	0	0	0	0	0	0	0	0	0	0	0	0	0	0	0	3	0	0	0	0	0	0	0	0	0	0	0	0	0	0	0	0	0	0	0	0	0	0	0	0	0	0	0	0	0	0	0
asv-91	0	0	0	0	0	0	0	0	0	0	0	0	0	0	0	0	0	0	0	0	0	0	0	0	0	0	0	0	0	0	0	0	0	0	0	0	0	0	0	0	0	0	0	0	0	0	0	0	0
asv-92	721	0	0	0	0	0	0	0	0	0	50	118	0	0	634	0	0	0	0	0	0	0	0	0	0	0	0	0	0	0	0	0	0	0	0	0	0	0	0	0	0	0	0	0	0	0	0	0	0
asv-93	0	45	53	39	0	0	0	38	57	74	0	0	0	0	0	41	65	74	26	0	110	80	45	0	0	0	0	70	81	187	76	73	82	50	68	146	159	0	0	0	0	0	81	226	63	166	0	57	215
asv-94	0	0	0	6	0	0	0	0	0	0	0	0	0	0	0	0	0	0	0	0	0	0	0	0	16	0	0	0	0	30	0	0	307	17	0	31	0	64	0	182	273	309	0	25	0	0	951	47	76
asv-95	0	0	0	0	0	0	78	57	31	40	0	0	0	0	0	0	0	0	0	0	107	71	0	0	0	0	0	0	249	702	123	308	32	64	167	348	290	0	0	0	0	0	43	133	62	118	30	76	185
asv-96	103	40	50	23	50	98	24	22	74	37	74	936	145	158	487	0	6	0	0	17	21	0	0	18	67	0	52	54	0	0	0	0	0	0	0	0	0	0	0	0	0	0	0	0	0	0	0	0	0
asv-97	0	0	0	41	61	52	68	79	215	85	0	0	45	47	0	24	0	0	33	0	159	51	45	59	0	0	54	64	261	290	86	232	96	71	79	180	112	0	0	0	39	70	96	92	78	230	25	39	66
asv-98	0	0	0	0	0	0	0	0	0	0	0	0	0	0	0	0	0	0	0	0	0	0	0	0	0	0	0	0	0	0	0	0	0	0	9	20	21	0	0	0	0	0	8	0	0	0	0	78	88
asv-99	0	353	230	69	202	86	38	106	139	77	0	0	41	68	0	212	348	366	217	59	251	75	152	160	0	0	67	185	0	0	0	0	0	0	0	0	0	0	0	0	0	0	0	0	0	0	0	0	0
asv-100	0	0	0	0	0	0	0	0	0	0	0	0	0	0	0	0	0	0	0	0	0	0	0	0	0	0	0	0	0	0	0	0	0	0	0	0	0	0	0	0	0	0	0	0	0	0	0	0	0
asv-101	0	408	157	92	99	0	0	25	51	50	0	0	0	0	0	912	353	521	517	0	29	38	82	110	0	0	0	0	11	0	0	0	0	0	0	0	0	0	0	0	0	0	0	0	0	0	0	0	0
asv-102	661	0	0	0	0	0	0	0	0	0	587	850	103	0	801	0	0	0	0	0	0	0	0	0	393	0	0	0	0	0	0	0	0	0	0	0	0	0	0	0	0	0	0	0	0	0	0	0	0
asv-103	0	0	0	0	0	0	0	0	0	0	0	0	0	0	0	0	0	0	0	0	0	0	0	0	0	0	0	0	0	0	0	0	0	0	24	0	0	0	0	0	0	0	0	0	0	0	0	0	0
asv-104	0	40	0	27	0	28	38	49	92	35	0	0	12	49	0	25	23	33	0	0	78	110	26	22	0	0	37	53	190	215	117	160	86	83	106	68	122	0	0	55	36	81	168	103	147	218	53	71	54
asv-105	0	0	0	0	0	0	0	0	0	0	0	0	0	0	0	0	0	0	0	0	0	0	0	0	0	0	0	0	0	0	0	0	0	0	0	0	0	0	0	0	0	0	0	0	0	0	0	0	0
asv-106	0	371	234	112	321	91	60	158	369	227	0	0	0	0	0	94	170	69	0	0	170	58	123	0	0	0	0	0	0	109	0	63	65	0	0	76	81	0	0	0	0	0	0	0	0	0	0	0	0
asv-107	0	0	0	0	0	0	0	0	0	0	0	0	0	0	0	0	0	0	0	0	0	0	0	0	0	0	0	0	0	0	0	0	125	17	0	27	0	69	333	402	486	243	0	0	0	0	0	34	0
asv-108	0	55	20	33	87	101	45	185	173	97	0	26	75	82	0	47	116	92	115	48	193	186	45	46	0	0	40	183	48	135	49	73	102	33	48	65	64	0	0	0	0	69	23	33	31	75	30	13	12
asv-109	748	0	0	0	0	0	0	0	0	0	186	224	0	0	1947	0	0	0	0	0	0	0	0	0	71	0	0	0	0	0	0	0	0	0	0	0	0	0	0	0	0	0	0	0	0	0	0	0	0
asv-110	0	436	175	80	285	0	0	36	46	81	0	0	0	0	0	288	280	358	241	0	79	42	107	127	0	0	0	0	44	74	0	62	0	0	0	0	0	0	0	0	0	0	0	66	26	100	0	0	0
asv-111	0	182	297	157	252	0	0	69	110	94	0	0	0	0	0	110	461	416	165	42	0	0	96	170	0	0	0	0	88	69	0	0	0	0	0	0	68	0	0	0	0	0	0	67	0	93	0	19	0
asv-112	0	0	0	0	0	0	0	0	0	0	0	0	0	0	0	0	0	0	0	0	0	0	0	0	0	0	0	0	22	0	48	29	0	0	0	0	0	0	0	0	0	0	23	0	30	0	0	0	50
asv-113	0	0	0	0	0	0	0	0	0	0	0	0	0	0	0	0	52	0	0	114	141	54	0	0	0	0	143	405	86	170	0	83	0	0	0	70	98	0	0	0	0	0	136	201	148	408	0	63	121
asv-114	0	0	0	0	0	0	0	0	0	0	0	0	0	0	0	0	0	0	0	0	0	0	0	0	0	0	0	0	0	0	0	0	24	0	0	0	0	0	0	26	21	0	0	0	0	0	0	0	0
asv-115	0	161	250	128	135	71	52	84	115	153	0	0	0	23	0	127	440	425	162	53	170	112	134	182	0	0	0	88	0	0	0	0	0	0	0	0	0	0	0	0	0	0	0	0	0	0	0	0	0
asv-116	0	128	40	25	74	0	0	31	0	35	0	0	0	0	0	594	274	231	277	104	137	82	85	66	0	0	44	224	40	57	35	54	0	0	0	0	41	0	0	0	0	0	67	38	35	120	0	40	46
asv-117	0	0	0	0	0	0	0	0	0	0	0	0	0	0	0	0	0	0	0	0	0	0	0	0	0	0	0	0	0	0	0	0	337	46	19	0	0	0	175	534	312	294	0	0	0	0	116	0	31
asv-118	0	104	67	37	28	37	37	45	67	38	0	0	0	0	0	182	127	125	119	38	117	65	57	65	0	0	0	55	0	0	0	0	0	0	0	0	0	0	0	0	0	0	0	0	0	21	0	0	0
asv-119	0	0	0	53	59	0	60	102	55	101	0	0	0	0	0	0	0	0	0	0	86	48	0	0	0	0	0	0	348	555	177	379	0	21	113	156	187	0	0	0	0	0	52	83	25	139	0	0	0
asv-120	0	148	153	133	217	35	113	124	120	89	0	13	0	0	0	0	54	101	62	0	297	138	0	0	0	0	0	0	0	57	42	46	0	0	0	20	93	0	0	0	0	38	23	55	0	78	0	0	44
asv-121	0	3	0	0	0	4	24	2	0	0	0	0	0	4	0	0	0	0	0	0	62	7	0	0	0	0	3	6	44	341	107	120	6	47	78	235	323	0	0	0	0	3	42	222	94	173	0	121	227
asv-122	0	158	26	22	41	22	10	0	29	5	0	13	0	19	0	238	55	96	116	29	50	28	41	49	0	0	21	94	0	61	12	0	138	28	10	56	75	0	0	19	62	111	0	119	32	43	91	88	363
asv-123	0	43	78	72	0	0	0	61	0	0	0	0	24	36	0	121	195	188	119	0	61	55	42	79	0	0	46	198	80	79	0	60	86	21	21	0	55	0	0	0	17	48	111	100	102	166	56	39	86
asv-124	0	204	252	103	232	76	66	230	385	210	0	0	0	0	0	0	69	64	29	25	103	89	39	114	0	0	0	0	239	123	54	123	0	0	0	32	35	0	0	0	0	0	0	0	0	33	0	0	0
asv-125	147	0	0	0	20	61	0	0	25	9	124	757	145	103	798	0	0	0	0	38	64	0	0	9	217	0	125	251	0	0	0	0	0	0	0	0	0	0	0	0	0	0	0	0	0	0	0	0	0
asv-126	0	458	127	96	219	0	0	17	48	56	0	0	0	16	0	565	230	385	331	0	49	27	57	108	0	0	0	38	0	0	0	0	0	0	0	0	0	0	0	0	0	0	0	0	0	18	0	0	16
asv-127	0	0	15	0	17	0	0	17	0	25	0	81	27	17	0	0	24	35	19	18	58	0	0	36	0	0	60	118	41	186	31	68	111	0	18	33	133	0	0	0	58	24	50	176	43	145	104	29	210
asv-128	0	0	0	0	0	0	0	0	0	0	0	0	0	0	0	0	0	0	0	0	0	0	0	0	0	0	0	0	0	0	0	0	0	0	0	0	0	0	0	0	0	0	0	0	0	0	0	0	0
asv-129	0	36	46	108	52	0	98	627	1006	300	0	0	0	0	0	0	2	0	9	0	39	474	5	8	0	0	0	0	0	0	0	0	0	0	0	0	0	0	0	0	0	0	0	0	0	0	0	0	0
asv-130	0	0	0	0	0	0	0	0	0	0	0	0	0	0	0	0	0	0	0	0	0	0	0	0	0	0	0	0	0	11	0	0	34	0	0	13	0	29	297	249	165	70	0	0	0	0	36	0	0
asv-131	138	0	43	0	0	46	0	0	0	210	414	760	81	74	198	0	38	18	0	0	0	0	0	129	559	0	41	23	0	0	0	0	0	0	0	0	0	0	0	0	0	0	0	0	0	0	0	0	0
asv-132	0	75	47	0	32	0	0	15	23	28	0	186	91	18	0	30	35	0	0	0	0	20	0	0	0	0	83	65	38	69	37	90	125	23	38	14	33	0	0	45	151	119	40	21	111	59	54	36	22
asv-133	0	0	0	0	0	0	0	0	0	0	0	0	0	0	0	0	0	0	0	0	0	0	0	0	0	0	0	0	105	348	86	204	0	0	53	73	141	0	0	0	0	0	235	318	90	544	0	30	94
asv-134	0	0	0	0	0	0	58	109	47	0	0	0	0	0	0	0	0	0	0	0	75	49	0	0	0	0	0	0	0	25	0	0	0	24	27	0	0	0	0	0	0	0	0	0	0	0	0	27	0
asv-135	0	65	55	60	94	0	0	105	115	109	0	0	0	0	0	35	50	0	0	0	318	92	91	55	0	0	0	0	140	188	0	132	60	96	61	126	92	0	0	0	0	0	0	151	0	121	0	73	0
asv-136	0	128	165	65	110	9	14	71	116	81	0	0	0	0	0	66	119	107	35	0	30	49	74	64	0	0	0	0	0	0	0	25	0	0	0	0	0	0	0	0	0	0	0	33	0	0	0	0	0
asv-137	0	251	173	96	216	0	0	0	56	0	0	0	0	0	0	261	223	312	161	0	0	0	0	0	0	0	0	0	50	0	0	0	0	0	0	0	0	0	0	0	0	0	0	0	0	0	0	0	0
asv-138	0	0	0	0	0	0	0	0	0	0	0	0	0	0	0	0	0	0	0	0	0	0	0	0	0	0	0	0	0	0	0	0	0	0	0	0	0	377	697	126	113	0	0	0	0	0	0	0	0
asv-139	0	0	0	0	0	96	34	18	0	0	0	25	39	54	0	0	0	0	0	118	93	0	0	0	0	0	96	377	41	60	22	30	363	38	21	51	45	0	0	8	61	107	39	35	0	58	234	44	87
asv-140	0	0	0	24	0	28	49	105	83	63	0	0	22	0	0	0	0	0	0	0	155	82	0	0	0	0	0	0	129	278	69	100	15	36	90	184	117	0	0	0	21	0	49	45	24	81	9	62	81
asv-141	54	62	35	21	70	45	176	129	107	91	0	178	84	35	88	0	0	24	0	9	236	34	0	44	47	0	45	0	0	0	0	0	0	0	0	0	0	0	0	0	0	0	0	0	0	0	0	0	0
asv-142	0	52	0	39	39	34	13	40	26	22	0	50	61	28	0	159	58	62	88	29	76	0	94	68	0	0	133	91	0	47	0	21	0	0	0	0	34	0	0	0	46	70	123	77	28	145	50	17	30
asv-143	0	6	0	0	0	34	12	0	12	0	0	55	248	55	0	0	0	0	0	13	14	0	0	0	0	0	590	148	0	0	0	0	173	21	0	22	16	0	0	0	255	356	0	14	0	0	99	57	65
asv-144	0	0	0	0	0	0	0	0	0	0	77	0	0	0	0	0	0	0	0	0	0	0	0	0	48	0	0	0	0	0	0	0	0	0	0	0	0	1212	0	0	0	0	0	0	0	0	0	0	0
asv-145	0	194	85	56	95	82	51	23	45	33	0	19	78	93	0	106	129	178	132	79	132	40	35	78	0	0	149	168	0	147	28	39	18	0	0	0	32	0	0	0	0	0	0	35	36	42	0	0	26
asv-146	0	0	0	0	0	0	0	27	38	0	0	0	21	23	0	0	0	0	0	0	0	0	0	0	0	0	0	0	106	144	38	138	20	39	28	149	103	0	0	0	38	27	0	30	31	0	0	17	13
asv-147	0	0	0	0	0	23	26	0	23	17	0	0	0	21	0	0	8	0	0	42	100	30	18	5	0	0	14	0	0	0	0	0	0	0	11	17	0	0	0	0	0	0	0	0	0	6	0	9	29
asv-148	0	0	0	0	0	9	0	0	0	0	0	12	31	10	0	0	0	0	0	12	0	0	3	0	0	0	22	58	0	0	5	0	58	6	0	5	0	0	0	0	0	23	0	0	0	6	26	0	7
asv-149	0	0	0	0	0	0	0	0	0	0	0	0	0	0	0	0	0	0	0	0	0	0	0	0	0	0	0	0	92	101	0	73	63	0	0	49	89	0	0	0	0	0	243	172	153	571	62	79	233
asv-150	0	137	92	50	118	43	69	123	46	74	0	0	0	0	0	17	23	14	16	13	70	133	0	0	0	0	0	37	105	255	124	112	58	166	161	87	227	0	0	0	0	0	0	0	31	27	19	29	0
asv-151	0	0	0	0	0	0	0	0	0	0	0	0	18	12	0	0	0	0	0	0	0	0	0	0	0	0	72	51	0	0	0	0	0	0	0	0	0	0	0	0	0	0	0	0	0	0	0	0	0
asv-152	0	91	129	64	81	27	10	40	91	80	0	0	9	23	0	71	254	198	82	22	66	60	120	85	0	0	6	55	15	57	29	38	30	17	11	56	44	0	0	0	0	0	64	40	38	99	10	35	63
asv-153	0	0	0	0	0	0	0	0	0	0	0	0	0	0	0	0	0	0	0	0	0	0	0	0	0	0	0	0	0	0	0	8	0	0	0	0	0	0	0	0	0	0	0	0	0	0	0	0	0
asv-154	0	0	0	0	45	68	54	76	55	0	0	44	85	87	0	0	0	0	0	57	31	50	0	0	0	0	136	178	92	155	0	67	126	108	0	130	88	0	0	13	182	196	0	0	0	0	87	0	0
asv-155	0	0	0	0	0	0	0	0	0	0	0	0	0	0	0	0	0	0	0	0	0	0	0	0	0	0	0	0	0	0	0	0	0	0	0	0	0	0	0	0	0	0	0	0	0	0	0	0	0
asv-156	0	39	54	76	0	76	49	101	93	58	0	52	123	97	0	0	86	58	0	72	138	93	94	91	0	0	136	308	38	0	0	0	63	53	0	0	0	0	0	0	16	0	30	44	0	61	54	0	125
asv-157	0	0	0	0	0	0	24	41	20	0	0	0	0	0	0	0	0	0	0	0	30	43	0	0	0	0	22	71	66	348	104	104	0	0	105	132	299	0	0	0	0	0	22	174	178	87	0	68	98
asv-158	0	150	121	45	169	0	45	191	209	130	0	0	0	0	0	62	134	79	124	0	120	170	229	155	0	0	0	51	58	33	15	29	0	0	0	15	0	0	0	0	0	0	8	0	0	21	0	0	0
asv-159	0	0	0	0	0	8	0	0	0	0	0	23	32	0	0	0	0	0	0	0	0	0	0	0	0	0	13	11	0	0	0	0	32	0	0	0	0	0	0	0	0	18	0	0	0	4	11	12	0
asv-160	0	0	0	0	0	0	0	0	0	0	0	0	0	0	0	0	0	0	0	0	0	0	0	0	0	0	0	0	0	0	0	0	0	0	0	0	0	0	0	0	0	0	0	0	0	0	0	0	0
asv-161	0	0	34	0	24	47	50	0	0	0	0	167	68	50	0	0	0	0	0	0	0	57	38	0	0	0	0	85	0	0	0	0	59	0	0	0	0	0	0	0	0	22	0	0	0	0	54	0	0
asv-162	0	11	0	0	0	9	0	0	0	0	0	91	149	0	0	34	15	0	9	12	11	0	0	5	0	0	290	165	0	0	0	0	279	0	4	0	0	0	0	0	148	213	0	0	0	0	397	59	20
asv-163	0	0	0	0	0	36	10	29	19	0	0	35	14	29	0	0	0	0	0	48	46	0	0	0	0	0	56	166	33	179	47	44	287	38	43	115	105	0	0	15	49	54	0	62	30	0	243	57	117
asv-164	0	0	0	0	0	0	0	0	0	0	0	0	0	0	0	0	0	0	0	0	23	0	0	0	0	0	0	14	0	0	0	0	0	0	0	0	0	0	0	0	0	0	0	0	0	0	0	0	0
asv-165	0	98	102	53	64	0	41	164	197	140	0	0	0	0	0	0	0	0	0	0	58	69	0	0	0	0	0	0	162	304	100	124	0	0	0	82	85	0	0	0	0	0	71	93	90	129	0	0	0
asv-166	0	181	68	52	145	82	31	72	99	68	0	0	0	54	0	26	25	65	43	37	57	46	47	28	0	0	33	87	143	161	52	96	35	0	0	94	92	0	0	0	0	45	17	32	38	57	18	0	0
asv-167	0	0	0	0	0	0	0	0	0	0	0	66	29	0	0	0	0	0	0	0	56	0	0	0	0	0	0	47	93	196	54	116	0	0	0	82	91	0	0	0	0	0	42	92	51	104	0	0	117
asv-168	0	0	0	0	0	27	75	22	28	0	0	87	17	29	0	0	0	0	0	26	91	0	13	28	0	0	58	115	35	89	39	60	232	60	37	58	66	0	0	41	95	130	54	72	22	53	88	44	135
asv-169	0	114	112	32	116	65	99	228	262	110	0	0	0	49	0	0	64	49	21	31	126	128	79	31	0	0	0	69	38	124	38	83	0	0	0	47	54	0	0	0	0	0	0	0	22	0	0	0	44
asv-170	0	87	13	0	31	31	0	0	20	0	0	211	335	48	0	34	22	19	15	54	67	14	0	0	0	0	792	256	0	37	22	19	26	0	0	0	0	0	0	0	6	46	0	9	0	9	0	0	27
asv-171	0	0	0	0	0	0	0	0	0	0	0	0	47	0	0	0	0	0	0	0	0	0	0	0	0	0	78	55	46	21	13	23	0	0	0	0	20	0	0	0	0	0	0	0	72	0	0	0	0
asv-172	0	310	89	63	103	30	21	28	62	50	0	21	28	34	0	325	145	205	261	48	59	33	63	83	0	0	0	142	0	0	0	0	0	0	0	0	0	0	0	0	0	0	8	8	10	15	0	0	0
asv-173	0	0	9	0	0	0	0	0	0	0	0	16	0	0	0	0	0	0	0	0	18	0	15	0	0	0	0	0	0	7	0	0	17	0	0	0	0	0	0	0	0	11	0	0	0	0	7	0	0
asv-174	0	0	0	6	0	0	0	0	9	7	0	0	0	0	0	0	0	0	0	0	0	0	0	0	0	0	0	0	233	59	35	70	0	0	6	14	61	0	0	0	0	0	622	185	147	439	0	17	49
asv-175	0	17	17	0	20	9	21	41	57	22	0	24	0	0	0	0	0	0	0	0	23	28	6	0	0	0	0	0	42	202	78	90	57	65	148	67	91	0	0	49	169	69	27	86	87	72	0	62	94
asv-176	0	0	0	0	0	0	0	0	0	0	0	0	0	0	0	0	0	0	0	0	0	0	0	0	0	0	0	0	0	0	11	0	219	10	0	21	19	116	65	140	286	262	0	22	0	24	100	57	69
asv-177	0	0	0	0	0	0	0	0	0	0	0	0	0	0	0	0	0	0	0	0	0	0	0	0	0	0	0	0	0	0	0	0	0	0	0	0	0	0	0	0	0	0	0	0	18	15	0	0	0
asv-178	0	0	0	0	88	0	43	37	89	79	0	0	0	0	0	0	74	0	17	22	206	95	59	89	0	0	70	95	0	84	0	41	0	0	0	78	67	0	0	0	23	0	0	107	0	0	70	53	120
asv-179	0	0	0	0	0	0	0	0	0	0	0	0	0	0	0	0	0	0	0	0	0	0	0	0	0	0	0	0	0	0	0	0	0	0	0	0	0	114	130	0	0	0	0	0	0	0	0	0	0
asv-180	207	0	0	0	0	60	0	0	0	0	206	602	183	137	361	0	0	0	0	0	45	0	0	0	166	0	96	125	0	0	0	0	0	0	0	0	0	0	0	0	0	0	0	0	0	0	0	0	0
asv-181	0	98	39	65	89	48	67	138	162	72	0	0	21	53	0	18	32	21	34	29	146	102	0	0	0	0	0	57	27	56	0	37	57	24	23	72	32	0	0	0	118	72	43	61	46	120	0	0	0
asv-182	438	0	0	0	0	0	0	0	0	0	841	124	0	0	135	0	0	0	0	0	0	0	0	0	632	0	0	0	0	0	0	0	0	0	0	0	0	0	0	0	0	0	0	0	0	0	0	0	0
asv-183	0	0	0	0	0	0	0	0	0	0	0	0	0	0	0	0	0	0	0	0	0	0	0	0	0	0	49	48	0	40	22	30	0	0	23	0	15	0	0	0	0	0	0	0	0	0	0	33	0
asv-184	0	0	16	0	0	0	0	0	0	0	0	0	0	0	0	0	0	0	0	0	0	0	0	0	0	0	0	0	0	0	0	0	0	0	0	0	0	0	0	0	0	0	0	0	0	0	0	0	0
asv-185	0	40	69	0	0	61	0	52	115	53	0	0	0	61	0	0	72	0	34	36	93	60	66	53	0	0	71	148	0	44	0	0	99	0	61	110	97	0	0	0	0	60	0	0	0	0	100	83	229
asv-186	0	0	0	0	0	0	0	0	0	0	0	0	0	0	0	0	0	0	0	0	0	0	0	0	0	0	0	0	0	0	0	0	0	0	0	0	0	108	398	250	176	87	0	0	0	0	0	0	0
asv-187	0	0	0	0	0	0	0	0	0	0	0	0	0	0	0	0	0	0	0	0	0	0	0	0	0	0	0	0	93	267	125	160	0	88	557	213	318	0	0	37	64	25	0	0	0	0	0	29	77
asv-188	0	0	0	0	0	0	0	0	0	0	0	0	0	0	0	0	0	0	0	0	0	0	0	0	0	0	0	0	0	0	0	0	0	0	0	0	0	0	0	0	0	0	0	0	0	0	0	0	0
asv-189	0	0	0	0	0	0	3	0	0	0	0	0	10	0	0	0	0	0	0	0	0	0	0	0	0	0	0	0	67	181	82	111	0	120	422	139	82	0	0	0	19	0	0	50	327	65	0	117	53
asv-190	0	0	0	0	0	0	0	0	0	0	0	0	0	0	0	0	0	0	0	0	0	0	0	0	0	0	0	0	0	0	0	0	0	0	0	0	0	0	0	0	0	0	0	0	0	0	0	0	0
asv-191	0	186	30	25	93	0	0	0	0	0	0	0	0	0	0	539	161	209	199	0	16	0	24	0	0	0	0	0	0	0	0	0	0	0	0	0	0	0	0	0	0	0	0	0	0	0	0	0	0
asv-192	0	130	148	68	70	12	39	272	292	141	0	0	0	0	0	20	70	36	13	0	77	125	63	43	0	0	0	0	118	14	26	45	0	0	0	0	0	0	0	0	0	0	18	8	19	24	0	0	0
asv-193	0	15	14	0	29	49	15	10	26	9	0	61	20	24	0	18	28	0	12	26	28	0	24	0	0	0	30	68	28	58	12	33	66	16	14	24	0	0	0	19	28	37	21	26	12	70	14	15	37
asv-194	0	0	0	0	0	0	0	0	0	0	0	0	0	0	0	33	36	14	0	0	0	0	0	0	0	0	0	0	0	0	0	0	0	0	0	0	0	0	0	0	0	0	0	0	0	0	0	19	0
asv-195	0	0	0	0	0	0	0	0	0	0	0	0	20	0	0	0	0	0	0	0	0	0	0	0	0	0	0	53	0	0	0	0	0	0	0	0	0	0	0	0	0	0	0	0	0	0	0	0	0
asv-196	0	0	0	0	0	0	64	49	0	0	0	0	0	0	0	0	0	0	0	0	35	66	0	0	0	0	37	31	0	101	0	36	0	23	28	86	75	0	0	0	14	0	0	32	0	0	0	0	53
asv-197	0	0	0	0	0	0	0	0	0	0	0	0	0	0	0	0	0	0	0	0	0	0	0	9	0	0	0	0	0	0	0	0	0	0	0	0	0	93	272	247	169	148	0	0	0	0	0	0	0
asv-198	0	0	0	0	0	0	0	0	0	0	0	0	0	0	0	0	0	0	0	0	0	0	0	0	0	0	0	0	0	0	0	0	0	0	0	0	0	0	0	0	0	0	0	0	0	0	0	0	0
asv-199	0	77	426	150	199	257	12	13	65	49	0	0	4	116	0	10	107	125	41	150	29	10	11	16	0	0	5	170	0	0	0	0	0	0	0	0	0	0	0	0	0	0	0	0	0	0	0	0	0
asv-200	0	0	0	0	0	0	0	0	0	0	0	0	0	0	0	0	0	0	0	0	0	0	0	0	0	0	0	0	0	0	0	0	0	0	0	0	0	0	0	0	0	0	0	0	0	0	0	0	0
asv-201	0	265	44	85	134	0	0	0	19	39	0	0	0	0	0	195	68	285	205	0	0	30	18	102	0	0	0	0	0	0	0	0	30	112	0	27	36	0	0	0	0	0	0	0	0	0	0	143	107
asv-202	0	0	0	0	0	0	0	0	0	0	0	203	82	37	0	14	0	0	0	34	39	0	0	0	0	0	95	107	16	0	0	0	157	13	0	0	23	0	0	48	229	297	0	13	9	0	110	78	80
asv-203	0	0	0	0	0	0	0	0	0	0	0	0	0	0	0	0	0	0	0	17	21	0	0	0	0	0	38	83	0	64	0	0	264	69	37	94	69	0	0	0	28	87	0	43	0	54	235	126	184
asv-204	0	0	0	0	0	0	0	0	0	0	0	0	0	0	0	21	20	50	0	0	0	0	0	0	0	0	0	0	33	63	0	40	13	0	0	23	33	0	0	0	0	0	33	64	57	108	12	0	27
asv-205	0	251	263	49	374	62	84	192	346	127	0	0	0	39	0	0	43	0	0	0	49	68	0	0	0	0	0	50	0	0	0	0	0	0	0	0	0	0	0	0	0	0	0	0	0	0	0	0	0
asv-206	0	0	0	0	0	0	62	117	90	0	0	0	0	0	0	0	0	0	0	0	129	77	0	0	0	0	0	0	0	248	0	0	0	0	62	70	185	0	0	0	0	0	46	221	0	54	0	75	160
asv-207	0	0	0	0	0	0	0	0	0	0	0	258	0	0	0	0	0	0	0	0	0	0	0	0	0	0	0	0	0	0	0	0	0	0	0	0	0	0	0	0	0	0	0	0	0	0	0	0	0
asv-208	0	0	0	0	0	0	0	0	0	0	0	0	0	0	0	0	0	0	0	0	0	0	0	0	0	0	0	0	0	0	0	21	174	0	0	0	0	35	0	85	238	231	18	14	31	83	176	36	37
asv-209	0	0	0	0	0	0	0	0	0	0	0	0	0	0	0	0	52	0	0	0	53	0	0	0	0	0	0	87	91	72	43	77	0	0	0	0	0	0	0	0	0	0	420	112	146	586	0	0	0
asv-210	0	263	162	92	171	26	11	51	81	49	0	0	0	22	0	216	212	204	134	0	73	40	33	46	0	0	0	32	0	0	0	0	0	0	0	0	0	0	0	0	0	0	0	0	0	0	0	0	0
asv-211	0	88	102	60	75	0	8	35	62	48	0	0	6	0	0	78	268	242	93	11	25	48	55	95	0	0	0	28	32	33	17	29	9	0	0	10	16	0	0	0	2	0	48	35	32	99	0	0	13
asv-212	0	258	67	44	120	0	0	0	0	0	0	0	0	0	0	656	198	286	266	0	0	0	0	0	0	0	0	0	0	0	0	0	0	0	0	0	0	0	0	0	0	0	0	0	0	0	0	0	0
asv-213	0	31	31	23	27	23	75	235	174	81	0	0	0	35	0	11	23	22	30	12	95	237	31	22	0	0	30	46	98	112	29	108	0	0	0	19	38	0	0	0	0	32	24	17	55	22	0	0	0
asv-214	0	32	36	22	21	41	16	43	45	32	0	11	31	29	0	41	80	43	26	69	107	61	47	42	0	0	55	132	0	47	0	0	69	20	7	0	57	0	0	0	0	36	27	61	33	64	52	41	102
asv-215	0	0	0	0	0	0	0	0	0	0	0	0	0	0	0	0	0	0	0	0	0	0	0	0	0	0	0	0	0	0	0	0	0	0	0	0	0	140	600	39	0	0	0	0	0	0	0	0	0
asv-216	0	0	0	0	0	0	0	0	0	22	0	0	0	0	0	0	0	0	0	0	0	0	0	0	0	0	0	0	160	255	136	251	0	35	0	0	110	0	0	0	0	0	127	137	214	254	0	55	0
asv-217	0	0	0	0	0	0	0	0	0	0	0	0	0	0	0	0	0	0	0	0	0	0	0	0	0	0	0	0	0	0	0	0	20	0	0	0	0	0	56	317	162	81	0	0	0	0	0	0	0
asv-218	0	121	93	31	89	65	18	28	81	79	0	37	36	39	0	121	104	131	190	49	0	35	61	82	0	0	92	124	0	18	0	0	0	0	6	0	10	0	0	0	0	0	0	24	0	0	0	58	0
asv-219	0	46	35	65	91	0	13	88	196	198	0	0	0	0	0	0	0	0	0	0	0	0	0	0	0	0	0	0	83	381	75	121	0	43	141	172	129	0	0	0	0	0	0	0	0	0	0	0	0
asv-220	0	0	0	0	0	0	0	0	0	0	0	68	12	0	0	0	0	0	0	0	0	0	0	0	0	0	0	0	0	0	0	0	0	0	0	3	0	0	0	9	27	26	0	0	0	0	0	0	0
asv-221	0	64	0	0	61	0	0	0	0	0	0	0	0	0	0	0	49	0	0	0	0	0	0	0	0	0	0	0	198	284	152	183	0	22	25	100	158	0	0	0	0	0	71	96	107	140	0	0	0
asv-222	0	0	0	0	0	0	0	6	0	0	0	0	0	0	0	0	0	0	0	0	0	0	0	0	0	0	0	0	198	228	126	151	42	0	46	80	88	0	0	0	0	31	198	76	126	235	14	36	33
asv-223	177	0	0	0	0	11	0	0	0	0	237	297	57	21	406	0	0	0	0	0	0	0	0	0	640	0	0	0	0	0	0	0	0	0	0	0	0	0	0	0	0	0	0	0	0	0	0	0	0
asv-224	0	232	52	34	55	0	0	0	16	10	0	0	0	0	0	398	127	217	452	0	22	18	58	95	0	0	0	10	0	0	0	0	0	0	0	0	0	0	0	0	0	0	20	0	0	28	0	0	0
asv-225	0	0	0	0	0	3	13	0	0	0	0	7	0	0	0	0	0	0	0	0	5	9	0	0	0	0	6	0	10	0	0	0	0	268	259	53	0	0	0	0	0	0	0	0	0	0	15	974	31
asv-226	200	0	0	0	0	0	0	0	0	0	940	0	0	0	18	0	0	0	0	0	0	0	0	0	680	0	0	0	0	0	0	0	0	0	0	0	0	0	0	0	0	0	0	0	0	0	0	0	0
asv-227	0	126	58	15	112	12	13	27	64	27	0	0	0	0	0	86	91	144	53	12	49	25	43	76	0	0	0	21	20	0	0	11	0	0	0	0	0	0	0	0	0	0	0	0	0	0	0	0	0
asv-228	0	0	0	0	0	37	46	72	26	33	0	0	0	25	0	8	0	0	0	16	78	90	0	0	0	0	18	60	0	98	0	82	62	45	85	89	93	0	0	0	0	36	87	60	83	74	24	70	64
asv-229	0	0	0	0	0	0	0	0	0	0	0	0	0	0	0	0	0	0	0	0	0	0	0	0	0	0	0	0	0	0	0	0	0	0	0	0	0	0	0	0	0	0	0	0	0	0	0	0	0
asv-230	0	0	0	0	0	0	0	0	0	0	0	0	0	0	0	0	0	0	0	0	0	0	0	0	0	0	0	0	85	0	102	188	12	0	0	0	0	0	0	9	13	21	182	0	335	789	4	0	4
asv-231	0	31	0	0	30	0	58	98	0	0	0	0	0	36	0	0	30	0	0	0	0	68	47	0	0	0	0	92	215	233	106	175	46	49	88	91	62	0	0	0	50	102	0	7	38	23	0	0	0
asv-232	0	111	67	0	81	120	0	27	53	40	0	23	48	65	0	34	49	0	0	17	46	0	0	0	0	0	25	74	23	46	20	41	103	0	0	0	0	0	0	0	121	105	0	0	0	0	47	0	0
asv-233	0	0	0	0	0	0	0	0	0	0	0	0	0	0	0	0	0	0	0	0	0	0	0	0	0	0	0	0	0	21	0	0	170	0	18	32	18	56	137	108	151	211	0	18	0	0	52	37	21
asv-234	0	0	0	0	0	0	0	0	0	0	0	0	0	0	0	0	0	0	0	0	0	0	0	0	0	0	0	145	69	146	109	97	0	0	0	138	155	0	0	0	0	0	52	94	84	87	0	89	190
asv-235	0	0	0	0	0	0	0	0	0	0	0	75	33	0	0	0	0	0	0	0	14	0	0	0	0	0	70	48	0	11	0	10	44	0	0	0	0	0	0	14	50	0	16	0	0	0	35	0	0
asv-236	0	0	0	0	0	0	0	0	0	0	0	0	0	0	0	0	0	0	0	0	0	0	0	0	0	0	0	0	0	0	0	0	106	12	0	0	0	0	250	545	348	206	0	0	0	0	0	0	0
asv-237	0	13	0	0	15	0	0	0	20	21	0	0	0	12	0	0	0	0	0	0	18	40	0	0	0	0	0	0	0	5	0	0	0	0	0	0	0	0	0	0	0	0	0	0	0	0	0	0	0
asv-238	0	0	0	0	0	0	0	0	0	0	0	0	0	0	0	0	0	0	0	0	0	0	0	0	0	0	0	0	0	0	0	0	0	0	0	0	0	0	0	0	0	0	0	0	0	0	0	0	0
asv-239	0	39	9	12	71	123	12	39	144	42	0	850	296	113	0	0	0	0	0	0	0	0	0	0	0	0	0	0	0	0	0	0	0	0	0	0	0	0	0	0	0	0	0	0	0	0	0	0	0
asv-240	0	0	0	0	0	0	0	0	0	0	0	0	0	0	0	0	0	0	0	0	0	0	0	0	0	0	0	4	0	5	0	0	27	11	50	28	13	0	0	0	0	22	0	10	0	10	0	91	127
asv-241	0	24	20	17	18	0	3	0	15	0	0	0	0	0	0	8	12	29	5	0	0	0	0	10	0	0	0	0	70	34	37	49	0	0	9	39	34	0	0	0	0	0	14	30	35	38	0	0	39
asv-242	0	0	0	0	0	0	0	0	0	0	0	0	0	0	0	0	0	0	0	0	0	0	0	0	0	0	0	0	0	0	0	0	0	0	0	0	0	0	0	0	0	0	0	0	0	0	0	0	0
asv-243	0	0	0	0	0	0	0	0	8	0	3	11	3	0	0	0	0	0	0	0	0	0	0	0	0	0	0	0	0	0	0	0	44	0	0	0	0	169	429	125	90	92	0	0	0	0	23	0	0
asv-244	0	0	0	0	0	0	0	0	0	0	0	0	0	0	0	0	0	0	0	0	0	0	0	0	0	0	0	0	157	34	38	59	0	0	0	0	22	0	0	0	0	0	748	44	168	326	0	0	9
asv-245	0	0	46	0	104	58	131	193	98	47	0	0	21	57	0	0	0	0	0	51	119	82	0	0	0	0	0	201	33	82	0	54	54	0	11	66	42	0	0	0	0	0	0	0	0	0	0	0	74
asv-246	0	0	0	0	0	76	0	0	0	0	0	0	0	90	0	0	78	0	0	260	170	0	0	0	0	0	125	912	0	0	0	0	0	0	0	0	0	0	0	0	0	0	0	0	0	0	0	0	0
asv-247	0	0	0	0	0	0	0	0	0	0	0	0	0	0	0	0	16	0	0	0	0	0	0	0	0	0	366	53	0	0	0	0	0	0	0	0	0	0	0	0	0	20	0	0	0	0	0	0	0
asv-248	0	0	0	0	0	0	54	56	59	0	0	0	0	0	0	0	0	0	0	0	133	71	0	0	0	0	0	0	0	57	0	0	0	0	0	0	38	0	0	0	0	0	51	47	0	84	0	61	66
asv-249	0	0	0	0	0	0	13	0	0	0	0	100	26	0	0	0	0	0	0	0	43	0	0	0	0	0	15	0	0	0	0	0	0	0	0	0	0	0	0	0	0	0	0	0	0	0	0	0	0
asv-250	0	0	0	0	0	0	0	0	0	0	0	0	0	0	0	0	0	0	0	0	0	0	0	0	0	0	0	0	0	0	0	0	0	0	0	0	0	0	0	0	0	0	0	0	0	0	0	0	0
asv-251	0	0	0	0	0	0	0	0	0	0	4	0	0	0	0	0	0	11	0	0	0	0	0	0	5	0	0	0	0	0	0	0	0	0	0	0	9	28	85	0	14	34	0	0	0	0	0	0	0
asv-252	0	0	0	0	0	0	0	0	0	0	0	0	0	0	0	0	0	0	0	0	0	0	0	0	0	0	0	0	90	170	170	139	0	0	0	125	87	0	0	0	0	0	190	0	110	189	0	0	126
asv-253	0	16	0	0	0	0	0	0	0	0	0	0	0	0	0	46	0	0	18	0	0	0	0	0	0	0	0	0	100	0	32	0	0	0	0	0	0	0	0	0	0	0	0	0	0	105	0	0	0
asv-254	0	0	0	0	0	0	0	0	0	0	0	0	0	0	0	0	0	0	0	0	0	0	0	0	0	0	0	0	0	0	0	0	139	0	0	27	0	31	110	137	104	189	0	0	0	0	106	0	0
asv-255	0	129	130	46	54	9	0	65	95	65	0	0	37	17	0	31	113	64	46	14	37	31	36	47	0	0	39	28	0	26	0	16	78	31	15	36	37	0	0	0	0	64	0	0	16	23	18	20	39
asv-256	0	0	0	0	0	0	0	0	0	0	0	0	0	0	0	0	0	0	0	0	0	0	0	0	0	0	0	0	0	0	0	0	0	0	0	0	0	0	0	0	0	0	49	0	0	0	0	0	0
asv-257	0	0	0	0	0	0	0	0	0	0	0	0	0	0	0	0	0	0	0	0	0	0	0	0	0	0	0	0	76	108	0	50	153	42	61	86	46	0	0	0	10	42	115	73	90	187	86	86	114
asv-258	0	13	16	17	30	67	13	16	23	33	0	20	30	35	0	7	0	0	10	38	66	22	27	0	0	0	46	181	0	43	0	20	206	36	0	30	24	0	0	0	0	117	0	0	0	0	178	29	32
asv-259	0	0	0	0	0	0	61	106	0	0	0	0	0	0	0	0	0	0	0	0	0	76	0	0	0	0	0	0	125	287	112	195	0	0	68	167	169	0	0	0	0	0	0	0	83	0	0	0	0
asv-260	0	0	0	8	4	99	11	5	12	0	0	0	381	121	0	0	0	0	0	39	25	0	0	0	0	0	475	259	0	9	0	0	0	0	0	0	9	0	0	0	53	27	0	0	0	23	20	10	21
asv-261	0	0	0	0	0	0	24	88	60	0	0	0	0	0	0	0	0	0	0	0	57	43	0	0	0	0	0	0	232	324	75	235	0	0	95	137	101	0	0	0	0	0	0	0	28	0	0	0	0
asv-262	0	0	0	0	0	0	0	0	0	0	0	0	0	0	0	0	0	0	0	0	0	0	0	0	0	0	0	0	20	61	26	40	80	24	0	34	31	0	0	0	0	15	0	50	38	0	39	44	67
asv-263	0	0	0	0	0	0	0	0	0	0	0	0	0	0	0	0	0	0	0	0	51	0	0	0	0	0	0	26	103	242	113	217	50	31	107	134	151	0	0	0	0	24	46	42	58	82	0	0	0
asv-264	0	0	0	0	0	0	0	0	0	0	0	0	0	0	0	0	0	0	0	0	0	0	0	0	0	0	0	0	0	0	0	0	0	0	0	0	0	0	0	0	0	0	0	0	0	0	0	0	0
asv-265	0	0	0	0	0	0	0	0	0	0	0	50	0	0	0	0	0	0	0	0	0	0	0	0	0	0	0	0	0	0	0	0	229	26	0	0	0	0	0	38	78	230	0	0	0	0	143	36	6
asv-266	0	0	0	0	0	0	0	0	0	0	0	51	175	11	0	0	0	0	0	0	0	0	0	0	0	0	343	60	0	0	0	0	13	0	0	12	10	0	0	0	19	52	0	0	0	0	0	11	23
asv-267	0	0	0	0	0	0	0	0	0	0	0	0	0	0	0	0	0	0	0	0	0	0	0	0	0	0	0	0	0	0	0	0	0	0	0	0	0	0	0	0	0	0	0	0	0	0	0	0	0
asv-268	0	29	42	35	43	34	66	149	239	143	0	0	0	20	0	13	32	39	30	19	208	122	8	23	0	0	0	23	0	63	18	31	0	6	0	25	17	0	0	0	0	0	0	10	0	20	0	0	0
asv-269	0	34	25	13	26	0	0	22	24	23	0	0	56	56	0	67	88	50	39	51	46	12	45	26	0	0	51	53	0	12	0	0	42	0	0	5	12	0	0	0	0	43	0	0	0	19	32	9	14
asv-270	0	0	0	0	0	0	0	0	0	0	0	0	0	0	0	0	0	0	0	0	0	0	0	0	0	0	0	0	0	25	12	0	217	23	0	26	41	0	0	0	84	279	14	0	25	37	136	53	48
asv-271	0	101	196	35	102	15	0	30	57	45	0	0	18	15	0	41	129	103	57	13	36	0	51	41	0	0	13	66	0	0	0	0	125	57	23	41	9	0	0	0	0	31	0	0	0	6	27	8	12
asv-272	0	52	72	0	0	116	38	0	0	0	0	46	97	115	0	0	107	0	0	87	66	0	0	0	0	0	195	338	0	0	0	0	62	23	0	0	0	0	0	0	0	45	0	0	0	0	39	0	0
asv-273	0	0	0	0	0	0	0	33	51	0	0	0	0	0	0	0	10	0	0	0	0	24	0	0	0	0	0	0	193	191	62	157	14	23	74	69	68	0	0	0	0	0	104	26	71	163	0	38	41
asv-274	49	0	0	0	0	47	0	0	14	0	0	43	17	24	67	0	0	0	0	16	19	14	0	0	0	0	15	66	0	37	0	39	60	0	40	45	47	0	0	0	77	0	32	0	0	48	0	60	69
asv-275	0	86	120	55	122	0	13	50	108	117	0	0	0	0	0	73	189	147	79	0	53	70	112	90	0	0	0	11	0	0	0	0	0	0	0	0	0	0	0	0	0	0	0	0	0	0	0	0	0
asv-276	0	0	0	0	0	0	0	0	0	0	0	0	0	0	0	0	0	0	0	0	0	0	0	0	0	0	0	0	0	0	0	0	0	0	0	0	0	0	0	0	0	0	0	0	0	0	0	0	0
asv-277	0	0	0	0	0	10	10	36	19	0	0	0	0	0	0	11	24	19	10	12	68	36	14	0	0	0	41	89	0	0	0	0	70	41	27	0	9	0	0	0	126	51	0	0	0	0	87	165	140
asv-278	0	0	0	0	0	0	62	73	52	18	0	0	0	5	0	0	0	0	0	0	14	193	0	0	0	0	0	0	0	0	0	0	0	52	204	36	483	0	0	0	0	0	0	0	0	0	0	47	70
asv-279	0	0	0	0	0	0	0	0	0	0	0	0	0	0	0	0	36	0	17	0	0	0	0	0	0	0	0	0	0	0	0	0	0	0	0	0	0	0	0	0	0	0	0	0	0	0	0	0	0
asv-280	0	35	60	20	32	0	13	37	44	41	0	0	0	0	0	39	65	78	0	0	51	21	47	41	0	0	0	42	49	74	34	54	24	0	0	60	37	0	0	0	0	13	37	53	36	77	0	0	27
asv-281	0	0	0	0	0	0	53	38	22	42	0	0	0	0	0	0	0	0	0	0	134	65	0	0	0	0	0	0	12	156	27	77	0	0	0	0	44	0	0	0	0	0	55	143	65	211	0	0	38
asv-282	0	0	0	0	0	0	0	0	0	0	0	0	0	0	0	0	0	0	0	0	0	0	0	0	0	0	0	0	0	0	0	0	0	0	0	0	0	0	0	0	0	0	0	0	0	0	0	0	0
asv-283	0	0	0	0	0	0	0	0	0	0	0	0	0	0	0	0	0	0	0	0	0	0	0	0	0	0	0	0	0	0	0	0	0	0	0	0	0	0	0	0	0	0	0	0	0	0	0	0	0
asv-284	0	0	0	0	0	0	0	0	0	0	562	90	0	0	65	0	0	0	0	0	0	0	0	0	528	0	106	99	0	0	0	0	0	0	0	0	0	0	0	0	0	0	0	0	0	0	0	0	0
asv-285	0	147	34	36	72	11	0	29	50	48	0	0	0	0	0	384	122	120	191	0	50	41	64	50	0	0	0	0	0	0	0	0	0	0	0	0	0	0	0	0	0	0	0	0	0	0	0	0	0
asv-286	0	0	0	0	0	0	0	0	0	0	0	0	0	0	0	0	0	0	0	0	0	0	0	0	0	0	0	0	0	0	0	0	0	0	0	0	0	0	0	0	0	0	0	0	0	0	0	0	0
asv-287	0	0	0	0	0	0	0	0	0	0	0	0	0	0	0	0	0	0	0	0	0	0	0	0	0	0	0	0	0	0	0	0	0	0	0	0	0	0	0	0	0	0	0	0	0	0	0	0	0
asv-288	0	0	0	0	0	0	0	0	0	0	0	0	0	0	0	0	0	0	0	0	0	0	0	0	0	0	0	0	0	0	0	0	0	0	0	0	0	0	0	0	0	0	0	0	0	0	0	0	0
asv-289	0	0	0	0	0	0	0	0	0	0	0	0	0	0	0	0	0	0	0	0	0	0	0	0	0	0	0	0	0	18	0	0	0	0	0	0	0	0	0	0	0	0	0	0	0	15	0	0	0
asv-290	0	112	0	0	92	48	0	0	68	51	0	0	0	0	0	66	118	118	80	41	56	0	33	64	0	0	0	0	55	76	76	48	0	0	0	56	45	0	0	0	0	0	0	0	0	108	0	0	0
asv-291	0	0	0	0	0	40	39	94	133	35	0	0	0	0	0	0	10	0	0	0	88	0	0	0	0	0	0	93	0	101	35	0	51	33	75	80	96	0	0	0	0	12	0	121	0	0	0	0	46
asv-292	0	2	0	0	0	2	0	0	13	0	0	0	0	0	0	0	7	0	0	0	3	22	0	0	0	0	0	0	8	145	27	34	0	0	0	3	41	0	0	0	0	0	30	79	68	94	0	0	0
asv-293	0	25	33	0	15	67	36	22	35	0	0	0	58	96	0	10	41	31	14	58	81	31	56	39	0	0	100	304	11	29	0	18	13	10	0	11	32	0	0	0	0	0	0	12	11	31	0	0	14
asv-294	0	0	0	0	0	5	135	141	26	0	0	0	0	5	0	0	0	0	0	0	109	155	0	0	0	0	0	0	27	166	58	62	0	13	64	45	99	0	0	0	0	0	0	0	10	0	0	7	0
asv-295	0	0	0	0	3	0	0	13	17	7	0	0	0	0	0	0	0	0	0	0	0	16	0	0	0	0	3	0	15	7	11	0	0	0	31	11	13	0	0	0	0	0	0	4	16	0	0	0	26
asv-296	0	0	0	0	0	0	0	0	0	0	0	0	0	0	0	0	0	0	0	0	0	0	0	0	0	0	0	0	0	0	0	0	0	0	0	0	0	110	282	150	129	0	0	0	0	0	0	0	0
asv-297	0	0	0	0	0	0	0	0	0	10	0	24	54	41	0	0	0	0	0	0	0	0	0	0	0	0	143	113	0	0	0	0	0	0	0	0	0	0	0	0	18	78	0	0	0	0	22	0	0
asv-298	46	0	0	0	0	0	0	0	0	0	292	43	15	19	111	17	0	0	0	12	0	0	10	13	205	0	23	58	0	0	0	0	0	0	0	0	0	0	11	0	0	0	0	0	0	0	0	0	0
asv-299	0	35	16	50	57	108	41	87	127	122	0	19	61	85	0	0	12	0	7	15	38	0	0	0	0	0	37	87	20	0	0	0	39	37	0	85	54	0	0	2	35	59	0	0	0	0	0	0	9
asv-300	0	0	0	0	0	0	0	0	0	0	0	0	0	0	0	0	0	0	0	0	0	0	0	0	0	0	0	0	0	0	0	0	0	0	0	0	0	0	0	9	0	0	0	0	0	0	0	0	0
asv-301	0	0	0	25	58	0	0	21	33	48	0	0	0	0	0	238	247	73	104	0	0	39	72	43	0	0	0	195	0	0	0	0	0	0	0	16	0	0	0	0	0	0	0	0	0	0	0	0	0
asv-302	0	0	0	0	0	0	0	0	0	0	0	0	0	0	0	0	0	0	0	0	0	0	0	0	0	0	0	0	15	22	0	18	23	0	0	14	16	0	0	0	0	8	38	47	25	81	24	21	82
asv-303	0	247	97	41	169	0	18	68	255	103	0	0	0	0	0	0	0	0	0	0	0	0	0	0	0	0	0	0	117	62	53	66	0	0	6	10	0	0	0	0	0	0	0	0	0	0	0	0	0
asv-304	0	0	0	0	0	0	0	0	0	0	0	0	0	0	0	0	0	0	0	0	0	0	0	0	0	0	0	0	0	0	0	0	0	0	0	0	0	0	0	0	0	0	0	0	0	0	0	0	0
asv-305	0	0	0	0	0	26	0	27	33	0	0	12	0	39	0	0	0	0	0	0	19	0	0	0	0	0	0	28	19	129	16	31	0	26	29	58	37	0	0	0	0	0	0	18	12	0	0	0	0
asv-306	0	192	89	41	108	0	0	34	47	35	0	0	0	34	0	37	56	58	60	0	42	0	70	37	0	0	0	63	0	0	0	0	0	0	0	0	0	0	0	0	0	0	0	0	0	0	0	0	0
asv-307	0	39	49	19	23	41	31	63	40	47	0	0	0	31	0	9	52	34	16	36	147	68	38	39	0	0	27	73	0	60	7	10	24	0	8	16	39	0	0	0	0	20	0	29	0	38	13	9	22
asv-308	0	0	0	0	0	0	0	0	0	0	0	0	0	0	0	0	0	0	0	0	0	0	0	0	0	0	0	0	0	0	0	0	0	0	0	0	0	0	0	0	0	0	0	0	0	0	0	0	0
asv-309	0	0	0	0	0	0	0	0	0	0	14	107	0	0	19	0	0	0	0	0	0	0	0	0	21	0	10	0	0	0	0	0	0	0	0	0	0	257	146	30	0	0	0	0	0	0	0	0	0
asv-310	0	26	17	0	40	0	0	33	34	0	0	0	0	17	0	0	0	0	0	0	26	46	0	0	0	0	0	28	0	18	0	0	10	0	0	24	29	0	0	0	0	0	0	0	0	0	0	10	22
asv-311	0	0	0	0	0	0	0	0	0	0	175	0	0	0	0	0	0	0	0	0	0	0	0	0	119	0	0	0	0	0	0	0	0	0	0	0	0	62	0	0	0	0	0	0	0	0	0	0	0
asv-312	0	84	0	0	0	0	0	0	0	0	0	0	0	8	0	309	148	95	148	58	53	0	40	44	0	0	0	86	33	0	0	0	0	0	0	0	0	0	0	0	0	0	31	0	0	89	0	0	0
asv-313	32	0	13	0	19	49	42	23	0	14	20	210	33	36	75	0	0	4	11	21	27	12	0	10	25	0	36	47	17	48	22	32	38	0	20	11	29	0	0	0	11	10	17	26	23	55	0	5	17
asv-314	0	32	21	0	45	40	20	44	55	32	0	7	0	15	0	0	0	0	0	0	31	0	0	0	0	0	5	26	32	66	26	62	95	34	60	45	56	0	0	0	17	34	0	26	0	60	15	37	76
asv-315	0	0	0	0	0	0	0	0	0	0	0	0	0	0	0	0	0	0	0	0	0	0	0	0	0	0	0	0	0	0	0	0	0	0	0	0	0	0	0	0	0	0	0	0	0	0	0	0	0
asv-316	0	78	5	0	34	0	0	0	0	7	0	0	0	0	0	175	42	19	51	0	0	0	15	21	0	0	0	0	29	48	21	30	0	0	9	35	65	0	0	0	0	0	41	65	20	96	0	19	78
asv-317	0	0	0	0	0	0	0	0	0	0	0	0	0	0	0	0	0	0	0	0	0	0	0	0	0	0	0	0	0	0	0	0	25	0	0	19	0	131	406	164	66	32	0	0	0	0	0	0	0
asv-318	0	0	0	0	0	0	0	0	0	0	0	0	0	0	0	0	0	0	0	0	0	0	0	0	0	0	0	0	17	20	0	10	0	0	0	0	0	0	0	0	0	0	0	0	0	0	0	0	0
asv-319	0	8	2	0	19	19	0	17	15	0	0	46	0	30	0	2	7	6	1	29	28	0	5	6	0	0	41	70	38	60	24	45	90	22	0	58	43	0	0	9	14	20	11	29	11	26	63	19	40
asv-320	0	66	26	9	31	0	0	0	0	0	0	0	0	0	0	61	30	60	28	0	15	0	0	16	0	0	0	0	0	0	0	0	0	0	0	0	0	0	0	0	0	0	0	0	0	0	0	0	0
asv-321	0	212	104	82	148	0	36	72	123	110	0	0	0	0	0	33	26	38	33	0	0	51	34	0	0	0	0	0	0	54	0	0	0	0	0	0	0	0	0	0	26	0	0	0	0	0	0	0	0
asv-322	0	0	0	6	0	15	0	0	15	0	0	26	134	62	0	0	11	0	0	18	0	10	9	0	0	0	156	143	0	6	9	0	85	20	11	20	19	0	0	0	34	93	0	11	0	9	64	36	77
asv-323	0	24	28	0	25	28	0	34	38	31	0	72	0	0	0	0	18	19	9	0	0	23	29	24	0	0	0	0	0	13	17	0	0	0	0	0	0	0	0	0	0	0	8	0	0	10	0	0	0
asv-324	0	0	18	0	0	23	0	44	41	50	0	0	0	0	0	0	0	0	0	48	143	51	0	0	0	0	74	217	0	57	0	0	0	0	0	66	34	0	0	0	0	52	0	20	0	30	28	0	45
asv-325	0	0	0	0	0	0	0	0	0	0	0	13	7	0	0	0	0	0	0	0	0	0	0	0	0	0	24	13	0	0	0	0	34	0	0	7	0	0	22	45	58	44	0	0	0	0	30	5	5
asv-326	0	12	0	0	0	0	0	0	0	0	0	0	0	0	0	0	0	0	0	0	0	0	0	0	0	0	0	0	0	0	0	0	48	0	0	0	0	0	0	0	0	0	6	0	0	40	0	0	36
asv-327	0	210	106	45	124	64	0	69	42	28	0	0	30	44	0	72	41	63	60	0	0	27	0	30	0	0	43	81	0	0	0	0	0	0	0	0	0	0	0	0	0	0	0	0	0	0	0	0	0
asv-328	0	0	253	64	100	0	0	0	110	138	0	0	0	0	0	0	184	78	31	0	0	72	55	90	0	0	0	0	0	0	0	0	0	0	0	0	0	0	0	0	0	0	0	0	0	0	0	0	0
asv-329	0	56	47	24	24	37	28	26	79	41	0	0	18	42	0	13	53	47	34	47	88	36	50	61	0	0	14	93	28	61	0	28	0	0	0	19	22	0	0	0	0	0	0	28	0	0	0	0	0
asv-330	0	0	0	0	0	0	0	0	0	0	0	0	0	0	0	0	0	0	0	0	0	0	0	0	0	0	0	0	0	0	0	0	0	0	0	0	0	0	0	0	0	0	0	0	0	0	0	0	0
asv-331	0	0	0	0	0	0	0	0	0	0	0	0	0	0	0	0	0	0	0	0	0	0	0	0	0	0	0	0	0	0	0	0	0	0	0	0	0	0	0	0	0	0	0	0	0	0	0	0	0
asv-332	0	0	18	0	0	0	0	0	0	0	0	0	0	0	0	0	27	0	0	0	0	0	0	0	0	0	0	0	0	0	0	0	0	0	0	0	0	0	0	0	0	0	0	0	0	0	0	0	0
asv-333	25	0	0	0	0	0	0	0	0	0	56	76	42	0	120	0	0	0	0	0	0	0	0	0	637	0	0	0	0	0	0	0	0	0	0	0	0	0	0	0	0	0	0	0	0	0	0	0	0
asv-334	0	39	44	10	18	37	12	19	26	0	0	0	34	43	0	14	84	52	32	17	53	26	44	55	0	0	39	124	15	29	0	17	13	6	0	15	23	0	0	0	0	0	21	24	15	52	0	17	16
asv-335	0	23	28	22	31	24	14	16	0	0	0	0	36	26	0	0	55	61	61	0	45	18	21	27	0	0	40	49	0	0	0	0	106	22	0	0	29	0	0	0	27	61	0	0	0	0	85	20	0
asv-336	0	0	0	0	0	0	0	0	0	0	0	0	0	0	0	0	0	0	0	0	0	0	0	0	0	0	0	0	0	48	0	27	18	0	0	0	0	0	0	0	0	0	10	18	16	0	0	0	28
asv-337	249	0	0	0	0	0	0	0	0	0	91	82	0	0	625	0	0	0	0	0	0	0	0	0	52	0	0	0	0	0	0	0	0	0	0	0	0	0	0	0	0	0	0	0	0	0	0	0	0
asv-338	0	0	0	0	0	0	0	0	0	0	0	0	0	0	0	0	0	0	0	0	0	0	0	0	0	0	0	0	0	0	0	0	0	0	0	0	0	0	0	0	0	0	0	0	0	0	0	0	0
asv-339	0	0	5	8	0	11	184	91	60	54	0	0	0	17	0	0	0	0	0	0	480	172	0	19	0	0	0	0	0	0	0	0	0	0	0	0	0	0	0	0	0	0	0	0	6	0	0	0	0
asv-340	0	151	220	118	147	0	0	0	14	40	0	0	0	0	0	38	99	181	75	0	0	0	0	16	0	0	0	0	5	0	0	0	0	0	0	0	0	0	0	0	0	0	0	0	0	0	0	0	0
asv-341	0	45	45	19	36	77	20	24	70	24	0	0	46	73	0	0	25	25	9	59	110	32	36	25	0	0	91	177	13	0	0	0	0	0	0	0	0	0	0	0	0	0	0	0	0	11	0	0	9
asv-342	0	0	14	0	7	0	0	0	7	16	0	0	0	0	0	14	37	33	15	0	7	6	10	12	0	0	0	0	61	64	20	53	14	0	8	12	39	0	0	0	0	0	137	76	69	186	5	7	23
asv-343	0	0	0	0	0	0	0	0	0	0	0	0	0	0	0	0	0	0	0	0	0	0	0	0	0	0	0	0	0	18	0	0	82	0	0	28	0	18	42	90	125	124	0	0	0	28	30	21	37
asv-344	0	50	15	15	27	17	25	18	11	18	0	0	0	11	0	42	8	29	37	16	93	25	0	0	0	0	15	64	0	0	0	40	25	0	0	22	0	0	0	0	0	0	0	66	0	125	12	0	66
asv-345	0	0	0	0	0	0	0	0	0	0	0	0	0	0	0	0	0	0	0	0	0	0	0	0	0	0	0	0	0	0	0	0	0	0	0	0	0	0	0	0	0	0	0	0	0	0	0	0	0
asv-346	0	0	0	0	0	0	4	0	0	0	0	0	0	0	0	0	0	0	0	0	0	0	0	0	0	0	0	0	58	205	33	108	0	17	114	54	87	0	0	0	0	0	10	75	28	44	0	55	120
asv-347	0	47	21	5	34	85	44	45	75	33	0	22	12	50	0	0	0	0	0	11	76	17	15	0	0	0	0	82	32	41	16	16	14	0	10	22	28	0	0	0	0	0	20	33	18	19	0	0	34
asv-348	0	0	0	0	0	0	0	0	0	0	0	6	0	0	0	0	0	0	0	0	0	0	0	0	0	0	0	0	56	118	42	58	0	0	9	17	48	0	0	0	0	0	55	123	59	168	0	15	97
asv-349	0	0	0	0	0	0	0	0	0	0	0	0	0	0	0	0	0	0	0	0	0	0	0	0	0	0	0	0	0	0	0	0	0	0	0	0	0	0	0	0	0	0	0	0	0	0	0	0	0
asv-350	0	65	45	16	39	30	22	38	50	27	0	0	19	29	0	17	14	11	16	14	55	18	41	27	0	0	14	52	18	25	0	16	34	0	0	10	26	0	0	0	0	0	0	17	13	17	23	11	13
asv-351	0	0	0	0	0	0	0	0	0	0	0	0	0	0	0	0	0	0	0	0	0	0	0	0	0	0	0	0	0	0	0	0	0	0	0	0	0	0	0	15	15	0	0	0	0	0	0	0	0
asv-352	0	0	0	0	0	0	0	0	0	0	0	0	0	0	0	0	0	0	0	0	0	0	0	0	0	0	0	0	0	0	0	0	0	0	0	0	0	0	0	0	0	0	0	0	0	0	0	0	0
asv-353	0	0	0	0	0	0	75	185	154	48	0	0	0	0	0	0	0	0	0	0	130	152	0	0	0	0	0	13	0	67	23	21	0	0	13	17	25	0	0	0	0	0	0	23	17	0	0	0	18
asv-354	0	9	16	0	5	29	14	46	63	30	0	0	0	9	0	0	35	41	20	33	114	77	86	40	0	0	32	117	0	5	5	0	26	5	4	17	18	0	0	0	0	0	0	14	0	0	28	9	24
asv-355	0	66	237	84	0	0	0	51	92	142	0	0	0	0	0	0	193	92	0	0	0	0	0	88	0	0	0	0	0	0	0	0	0	0	0	0	0	0	0	0	0	0	0	0	0	0	0	0	0
asv-356	0	0	0	0	0	0	0	0	0	0	0	0	0	0	0	0	0	0	0	0	0	0	0	0	0	0	0	0	0	0	0	0	58	0	0	0	0	0	194	160	125	0	0	0	0	0	0	0	0
asv-357	0	0	0	0	0	3	0	0	0	0	0	152	44	19	0	0	0	0	0	0	4	0	0	0	0	0	77	23	9	9	0	8	94	14	3	7	12	0	0	0	43	75	73	20	8	30	89	78	52
asv-358	0	25	0	0	0	0	0	0	0	0	0	0	0	0	0	34	26	36	14	0	0	0	0	30	0	0	0	17	0	0	0	0	0	0	0	0	0	0	0	0	0	0	0	10	0	19	0	0	0
asv-359	0	15	34	8	7	0	27	91	57	36	0	0	0	0	0	0	23	0	0	9	28	76	37	16	0	0	0	14	22	58	36	31	0	7	30	18	65	0	0	0	0	0	0	26	40	55	0	0	29
asv-360	0	0	0	0	0	0	14	26	0	0	0	0	0	0	0	4	8	0	0	5	33	9	0	0	0	0	0	27	0	0	0	0	0	0	0	5	30	0	0	0	0	0	0	12	0	0	8	43	136
asv-361	0	0	0	0	0	0	0	0	0	0	0	0	0	0	0	0	0	0	0	0	0	0	0	0	0	0	0	0	0	0	0	0	0	0	0	0	0	0	0	0	0	0	0	0	0	0	0	0	0
asv-362	0	71	60	32	36	25	0	13	25	14	0	27	0	18	21	19	17	0	0	0	0	13	21	0	0	0	0	15	13	14	0	20	137	14	8	0	9	0	13	0	36	85	7	0	0	0	27	0	7
asv-363	168	0	17	0	18	23	9	0	19	0	0	175	30	19	520	0	0	0	0	0	0	0	0	0	11	0	0	0	0	0	0	0	0	0	0	0	0	0	17	0	0	0	0	0	0	0	0	0	0
asv-364	0	0	0	0	0	0	8	8	19	0	0	31	0	11	0	0	0	0	0	0	0	0	0	0	0	0	0	0	21	216	51	54	34	22	103	34	50	0	0	26	59	114	0	11	89	28	0	8	0
asv-365	0	0	0	0	0	0	0	0	0	0	0	53	0	0	0	0	0	0	0	0	36	0	0	0	0	0	0	45	0	78	0	41	109	0	31	62	55	0	0	0	63	74	0	41	0	55	0	34	88
asv-366	0	17	0	3	15	7	0	0	0	7	0	0	0	0	0	125	69	129	120	27	59	30	40	50	0	0	13	20	9	11	13	10	0	0	0	0	0	0	0	0	0	0	46	22	17	52	9	11	21
asv-367	0	11	0	0	5	0	14	23	37	32	0	5	5	5	0	0	0	0	0	0	69	18	0	0	0	0	23	26	21	17	11	39	15	12	0	21	40	0	0	0	0	0	12	9	10	17	15	13	17
asv-368	0	0	0	0	0	0	0	0	0	0	0	0	0	0	0	0	0	0	0	0	0	30	0	0	0	0	0	0	101	301	92	231	0	0	0	69	100	0	0	0	0	0	0	0	0	0	0	0	0
asv-369	0	0	0	0	0	0	0	0	0	0	0	0	0	0	0	0	0	0	0	0	0	0	0	0	0	0	0	0	64	112	0	73	0	0	0	0	56	0	0	0	0	0	117	69	100	188	0	56	0
asv-370	0	29	19	8	0	25	24	36	42	0	0	0	27	57	0	0	0	0	9	19	89	41	0	0	0	0	35	103	0	0	0	0	49	16	10	17	0	0	0	0	0	33	0	19	18	31	0	27	0
asv-371	0	0	0	0	0	0	0	0	0	0	0	0	0	0	0	0	0	0	0	0	0	0	0	0	0	0	0	2	0	7	0	0	0	0	7	0	0	0	0	0	0	0	0	5	0	0	0	0	0
asv-372	0	73	137	58	63	0	0	0	0	67	0	132	0	0	0	28	125	133	46	0	0	0	0	129	0	0	0	0	0	0	0	0	0	0	0	0	0	0	0	0	0	0	0	0	0	0	0	0	0
asv-373	0	77	43	23	52	50	22	46	66	42	0	0	0	32	0	17	36	54	27	28	114	36	18	20	0	0	8	63	5	10	0	9	12	0	0	5	11	0	0	0	0	0	0	13	3	10	0	5	9
asv-374	0	0	0	0	0	14	33	63	119	11	0	0	30	19	0	0	0	0	0	0	23	48	0	0	0	0	8	0	29	89	28	47	0	22	46	36	52	0	0	0	0	0	0	10	0	0	0	0	0
asv-375	0	0	7	16	0	10	76	148	95	48	0	0	0	0	0	6	0	0	10	4	180	86	3	0	0	0	0	0	18	59	22	0	9	11	25	0	40	0	0	0	0	0	0	0	18	34	0	21	0
asv-376	0	0	0	0	0	0	0	0	0	0	0	0	0	0	0	0	0	0	0	0	0	0	0	0	0	0	0	0	0	0	0	0	0	0	0	0	0	0	0	0	0	0	0	0	0	0	0	0	0
asv-377	0	98	0	0	0	0	0	0	0	32	0	0	0	0	0	83	112	84	69	22	0	0	0	64	0	0	0	0	52	35	26	42	0	0	0	0	0	0	0	0	0	0	34	33	44	91	0	0	0
asv-378	0	0	0	0	0	0	0	0	0	0	0	10	0	0	0	0	0	0	0	0	0	0	0	0	0	0	0	0	0	0	0	0	0	0	0	0	0	0	0	0	0	0	0	0	0	0	0	0	0
asv-379	0	61	28	0	41	26	0	22	48	13	0	0	10	26	0	34	37	26	23	20	33	23	29	22	0	0	9	72	12	54	23	7	30	0	0	15	37	0	0	0	14	81	0	17	15	0	0	5	0
asv-380	0	21	22	0	12	16	7	24	25	19	0	91	77	25	0	8	20	27	12	8	36	0	11	16	0	0	62	69	12	25	15	7	59	6	0	18	17	0	0	0	0	53	8	18	15	33	7	12	26
asv-381	0	0	21	11	28	13	0	0	22	19	0	61	58	13	0	25	31	38	22	25	36	0	14	27	0	0	118	56	0	14	0	0	43	6	0	32	16	0	0	0	19	65	0	0	6	0	23	0	13
asv-382	0	0	0	0	9	0	0	11	0	0	0	50	20	20	0	0	5	0	0	0	0	0	0	0	0	0	0	12	0	11	0	0	31	0	0	13	0	0	0	16	55	54	0	0	0	0	0	0	0
asv-383	0	0	0	0	0	0	0	0	0	0	0	0	0	0	0	0	0	0	0	0	0	0	0	0	0	0	0	0	0	0	0	0	0	0	0	0	0	0	0	0	0	0	0	0	0	0	0	0	0
asv-384	0	0	19	0	14	36	27	65	30	0	0	0	21	58	0	0	0	0	0	13	29	76	7	0	0	0	19	107	21	84	38	47	0	0	0	37	41	0	0	0	0	0	24	25	27	43	0	0	13
asv-385	0	0	0	0	0	0	0	71	0	0	0	0	0	0	0	0	12	0	26	0	0	0	0	0	0	0	0	0	0	118	0	83	0	0	0	65	0	0	0	0	94	0	0	72	69	153	0	0	0
asv-386	0	0	6	0	0	0	0	15	5	11	0	0	0	0	0	0	0	0	0	0	6	21	0	0	0	0	0	0	109	56	36	108	0	0	20	27	37	0	0	0	0	0	38	60	182	80	0	11	30
asv-387	0	0	0	0	0	0	0	0	0	0	0	0	0	0	0	0	0	0	0	0	0	0	0	0	0	0	0	0	0	0	0	0	0	0	0	0	0	0	0	0	0	0	0	0	0	0	0	0	0
asv-388	0	10	0	0	0	29	12	31	19	0	0	14	13	20	0	21	15	13	0	40	69	46	13	12	0	0	83	112	4	0	0	0	29	0	0	10	10	0	0	0	0	0	0	24	0	17	41	0	30
asv-389	0	0	0	0	0	0	0	0	0	0	0	0	0	0	0	0	0	0	0	0	0	0	0	0	0	0	0	0	19	26	0	55	36	13	40	0	76	0	0	0	56	0	47	36	25	39	24	54	130
asv-390	0	19	34	0	0	16	0	29	30	0	0	10	0	0	0	39	19	30	32	21	27	0	20	16	0	0	0	29	0	29	0	22	73	17	0	0	35	0	0	6	11	7	9	26	11	23	32	42	53
asv-391	0	0	0	0	0	15	0	0	14	0	0	0	0	0	0	0	0	0	0	21	46	13	0	0	0	0	29	72	0	0	0	8	61	18	0	30	41	0	0	0	0	0	0	29	16	20	61	122	151
asv-392	0	0	0	0	0	0	0	0	0	0	0	0	0	0	0	0	0	0	0	0	0	0	0	0	0	0	0	0	0	0	0	0	0	0	0	0	0	0	0	0	0	0	0	0	0	0	0	0	0
asv-393	0	0	0	0	0	0	0	0	0	0	0	0	0	0	0	38	29	54	0	0	0	0	0	28	0	0	0	0	0	0	0	0	0	0	0	0	0	0	0	0	0	0	0	0	0	0	0	0	0
asv-394	0	0	0	0	0	0	0	0	0	0	0	0	0	0	0	0	0	0	0	0	0	0	0	0	0	0	0	0	0	0	0	0	0	0	0	0	0	0	0	0	0	0	0	0	0	0	0	0	0
asv-395	0	0	0	0	0	0	0	0	0	0	0	0	0	0	0	0	0	0	0	0	0	0	0	0	0	0	0	0	50	29	0	30	64	0	17	0	11	0	0	0	0	0	316	34	33	107	72	52	46
asv-396	0	0	0	0	0	0	0	0	0	0	0	0	0	0	0	0	0	0	0	0	0	0	0	0	0	0	0	0	0	0	0	0	0	0	0	0	0	0	0	0	0	0	0	0	0	0	0	0	0
asv-397	0	0	0	0	0	0	0	0	0	0	0	0	0	0	0	0	0	0	0	0	0	0	0	0	0	0	56	45	0	0	0	0	56	0	0	0	0	0	0	0	0	28	0	0	0	0	58	40	24
asv-398	0	0	0	0	0	0	0	0	0	0	0	0	0	0	0	0	0	0	0	0	0	0	0	0	0	0	0	0	0	0	0	0	0	0	0	0	0	0	0	0	0	0	0	0	0	0	0	0	0
asv-399	0	21	0	0	0	0	0	0	0	0	0	0	0	0	0	19	0	6	0	0	0	0	0	0	0	0	0	0	0	0	0	0	0	0	0	0	0	0	0	0	0	0	0	0	0	0	0	0	0
asv-400	0	13	0	14	34	22	35	108	76	32	0	0	0	22	0	0	0	16	0	0	66	142	0	0	0	0	0	29	0	46	26	44	0	0	0	20	0	0	0	0	0	0	0	27	66	47	0	0	0
asv-401	0	0	0	0	0	0	0	0	0	0	0	0	0	0	0	0	0	0	0	0	0	0	0	0	0	0	0	0	0	0	0	0	0	0	0	0	0	0	0	0	0	0	0	0	0	0	0	0	0
asv-402	0	0	0	0	0	0	0	0	0	0	0	0	0	0	0	0	0	0	0	0	32	0	0	0	0	0	0	0	0	0	0	0	99	0	0	0	0	0	0	0	16	150	0	0	0	0	0	0	0
asv-403	0	0	0	0	0	0	0	0	0	0	0	0	0	0	0	0	0	0	0	0	0	0	0	0	0	0	0	0	0	0	0	0	0	0	0	0	0	0	0	0	0	0	0	0	0	0	0	0	0
asv-404	0	0	12	0	0	24	9	21	19	0	0	0	0	16	0	0	29	0	0	88	96	49	57	19	0	0	57	278	0	0	0	0	10	0	0	0	0	0	0	0	0	0	0	0	0	0	32	14	19
asv-405	0	12	30	0	16	22	18	38	29	0	0	0	22	40	0	0	31	0	0	26	66	39	0	0	0	0	31	62	0	29	13	0	24	0	7	26	33	0	0	0	0	0	0	22	25	31	24	13	57
asv-406	0	0	0	0	0	0	0	0	0	0	0	0	0	0	0	0	0	0	0	0	0	0	0	0	0	0	0	0	132	57	33	102	0	0	0	0	0	0	0	0	0	0	164	40	50	273	0	0	0
asv-407	0	0	0	0	0	0	0	0	0	0	0	0	0	0	0	0	0	0	0	0	0	0	0	0	0	0	0	0	0	0	0	0	0	0	0	0	0	155	244	0	0	0	0	0	0	0	0	0	0
asv-408	0	0	0	0	0	41	36	24	0	0	20	249	50	42	170	0	0	0	0	28	0	0	0	0	0	0	50	170	0	0	0	0	0	0	0	0	0	0	0	0	0	0	0	0	0	0	0	0	0
asv-409	0	41	49	22	22	85	25	0	21	27	0	130	15	48	0	0	39	33	27	30	32	0	37	24	0	0	13	80	0	0	0	0	27	0	0	0	0	0	0	0	0	23	0	0	0	0	16	0	0
asv-410	0	0	0	0	0	0	33	0	52	42	0	0	0	0	0	0	0	0	0	0	30	0	0	0	0	0	0	0	56	234	46	81	0	18	41	72	60	0	0	0	0	0	0	16	18	27	0	0	0
asv-411	0	0	0	0	0	0	0	0	0	0	0	0	0	0	0	0	0	0	0	0	0	0	0	0	0	0	0	0	61	93	36	54	0	0	0	23	61	0	0	0	0	0	56	74	51	83	13	15	81
asv-412	0	0	0	0	0	0	0	0	0	0	0	0	0	0	0	0	0	0	0	0	0	0	0	0	0	0	0	0	0	0	0	0	38	0	0	0	0	0	0	167	166	97	0	0	0	0	0	0	0
asv-413	0	90	27	22	64	0	0	27	43	26	0	0	0	0	0	4	0	0	0	0	0	0	0	0	0	0	0	0	101	87	29	62	0	0	0	21	27	0	0	0	0	0	0	6	0	0	0	0	0
asv-414	0	0	0	0	0	0	0	0	0	0	0	0	0	0	0	0	0	0	0	0	0	0	0	0	0	0	0	0	0	0	0	0	42	0	0	0	0	0	0	0	0	0	0	0	0	0	0	0	0
asv-415	0	142	47	31	39	3	0	12	15	19	0	0	4	0	0	149	108	103	73	0	14	15	0	22	0	0	0	7	0	0	0	0	0	0	0	0	9	0	0	0	0	0	0	0	8	20	0	0	0
asv-416	0	0	0	0	0	0	0	0	0	0	0	0	0	0	0	0	0	0	0	0	0	0	0	0	0	0	0	0	0	0	0	0	0	0	0	0	0	0	0	0	0	0	0	0	0	0	0	0	0
asv-417	0	0	0	0	0	0	0	0	0	0	0	0	0	0	0	0	0	0	0	0	0	0	0	0	0	0	0	0	0	0	0	0	0	0	0	0	0	0	0	0	0	0	0	0	0	0	0	0	0
asv-418	0	0	0	0	0	0	0	0	3	0	0	0	0	0	0	16	42	16	19	66	35	27	53	22	0	0	254	186	0	0	0	0	0	0	0	0	0	0	0	0	0	0	0	0	0	0	38	0	0
asv-419	0	0	0	0	0	0	0	0	0	0	0	0	0	0	0	0	0	0	0	0	0	0	0	0	0	0	0	0	4	0	0	0	2	0	0	0	0	0	0	0	0	0	0	0	0	0	0	0	0
asv-420	0	23	27	0	34	13	15	16	15	15	0	8	19	8	30	0	0	0	0	0	0	0	0	0	0	0	19	10	0	0	0	0	0	0	0	0	0	0	0	0	0	0	0	0	0	0	0	0	0
asv-421	0	26	15	0	0	0	0	0	0	0	0	0	0	0	0	30	31	0	0	0	0	0	0	0	0	0	0	27	87	34	40	49	0	0	0	0	0	0	0	0	0	0	127	46	47	129	0	0	0
asv-422	0	0	11	0	14	32	54	38	51	37	0	18	27	31	0	22	0	0	18	36	122	31	0	16	0	0	34	170	0	0	0	0	56	0	0	0	0	0	0	0	0	0	0	0	0	0	27	8	0
asv-423	0	75	0	0	49	26	0	36	59	60	0	0	0	16	0	0	0	24	14	0	26	22	0	0	0	0	0	21	0	0	0	0	0	0	0	0	0	0	0	0	0	0	0	0	0	0	0	0	0
asv-424	0	147	69	43	77	0	0	34	53	33	0	0	0	0	0	48	85	72	54	27	0	23	35	35	0	0	0	15	0	0	0	0	0	0	0	0	0	0	0	0	0	0	0	0	0	0	0	0	0
asv-425	0	0	0	0	0	0	0	0	0	0	0	0	0	0	0	0	0	0	0	0	0	0	0	0	0	0	0	0	0	0	0	0	0	0	0	0	0	0	0	0	0	0	0	0	0	0	0	0	0
asv-426	0	0	10	0	5	92	21	12	23	12	0	8	33	144	0	0	0	0	0	22	75	0	0	0	0	0	18	212	0	7	0	0	39	15	11	9	10	0	0	0	0	0	0	9	0	3	0	10	16
asv-427	0	0	0	0	0	0	0	0	0	0	0	0	0	0	0	0	0	0	0	0	0	0	0	0	0	0	0	0	0	0	0	0	110	0	0	0	0	62	0	0	123	127	0	0	0	0	85	0	0
asv-428	0	0	30	0	19	33	0	0	0	0	0	0	7	40	0	0	0	0	0	27	31	0	0	28	0	0	18	130	0	17	0	10	21	4	0	21	16	0	0	0	0	4	0	0	0	10	19	12	15
asv-429	0	0	0	0	0	0	0	0	0	0	0	0	0	0	0	0	0	0	0	0	0	0	0	0	0	0	0	0	6	5	0	32	39	7	0	7	10	37	45	57	70	71	0	0	34	35	29	7	12
asv-430	0	0	0	0	0	0	0	0	0	0	0	0	0	0	0	0	0	0	0	0	0	0	0	0	0	0	0	0	0	0	0	0	0	0	0	19	0	0	0	0	0	0	0	0	0	0	0	0	0
asv-431	0	0	0	0	0	58	0	0	0	0	0	152	43	0	0	0	0	0	0	34	0	0	0	0	0	0	40	54	0	0	0	0	0	0	0	0	0	0	0	0	10	8	0	0	0	0	0	0	0
asv-432	0	0	0	0	0	0	0	0	98	0	0	0	49	18	0	0	0	0	0	0	0	0	26	17	0	0	27	85	0	41	0	11	66	6	22	31	57	0	0	0	15	60	7	0	0	0	66	12	10
asv-433	0	20	22	11	26	0	7	25	33	16	0	0	0	0	0	62	51	35	17	8	47	26	31	13	0	0	0	0	0	33	0	0	5	0	0	11	28	0	0	0	0	0	18	40	35	62	5	0	24
asv-434	0	0	0	0	0	0	0	0	0	0	0	0	0	0	0	0	0	0	0	0	0	0	0	0	0	0	0	0	41	137	0	97	18	0	0	0	63	0	0	0	0	0	43	82	44	69	0	0	54
asv-435	0	0	0	0	0	0	0	0	0	0	0	0	0	0	0	0	0	0	0	0	0	0	0	0	0	0	0	0	0	33	0	10	101	37	15	29	53	0	0	0	0	76	0	33	0	45	51	41	96
asv-436	0	136	0	0	87	0	0	0	0	0	0	0	0	0	0	219	71	121	81	0	0	0	0	55	0	0	0	50	0	0	0	0	0	0	0	0	0	0	0	0	0	0	0	0	0	0	0	0	0
asv-437	0	24	17	0	12	0	0	27	40	18	0	0	0	9	0	0	10	0	11	7	36	25	5	0	0	0	8	16	47	80	18	50	16	17	15	37	62	0	0	0	19	0	13	37	25	39	0	9	13
asv-438	0	16	23	0	0	7	0	15	12	0	0	8	47	41	0	35	46	30	20	12	14	19	12	17	0	0	61	117	9	11	0	0	0	0	0	0	12	0	0	0	0	18	17	14	15	49	0	0	16
asv-439	0	11	0	0	14	12	29	35	66	0	0	0	15	31	0	0	0	0	6	0	46	10	0	0	0	0	14	13	49	100	28	70	0	19	40	91	69	0	0	0	0	4	0	11	0	15	0	0	0
asv-440	0	0	0	0	0	0	0	0	0	0	0	0	0	0	0	0	0	0	0	0	0	0	0	0	0	0	0	0	0	0	0	0	97	0	0	23	49	0	0	0	0	83	0	0	24	0	117	70	139
asv-441	0	0	0	0	0	0	0	0	0	0	0	0	0	0	0	0	0	0	0	0	0	0	0	0	0	0	0	0	0	0	0	0	62	0	0	0	0	45	0	70	77	112	0	0	0	0	61	43	0
asv-442	0	0	0	0	0	0	0	0	0	0	0	0	0	0	0	0	0	0	0	0	0	0	0	0	0	0	0	0	0	0	0	0	0	0	0	0	0	0	0	0	0	0	0	0	0	0	0	0	0
asv-443	0	0	0	0	0	0	0	0	0	0	0	0	0	0	0	0	0	0	0	0	0	0	0	0	0	0	0	0	0	0	0	0	0	0	0	0	0	0	0	0	0	0	0	0	0	0	0	0	0
asv-444	0	35	0	0	0	0	43	22	54	0	0	0	0	0	0	0	0	0	0	0	42	0	0	0	0	0	0	0	39	150	57	81	0	0	0	0	42	0	0	0	0	0	30	30	76	41	0	0	0
asv-445	0	0	0	0	0	0	0	0	0	0	0	0	0	0	0	0	0	0	0	0	0	0	0	0	0	0	0	0	0	0	0	0	0	0	0	0	0	100	96	0	0	0	0	0	0	0	0	0	0
asv-446	0	0	11	9	0	0	58	95	122	25	0	0	0	28	0	0	0	5	0	14	43	48	0	5	0	0	21	64	0	14	0	12	42	22	24	58	35	0	0	0	0	0	0	0	0	0	0	11	12
asv-447	0	0	0	11	0	0	46	96	184	73	0	0	0	0	0	0	0	0	0	0	72	88	5	0	0	0	25	95	0	0	0	4	0	14	20	27	18	0	0	0	11	0	0	0	0	0	0	0	9
asv-448	0	20	0	0	0	12	25	53	84	22	0	0	0	17	0	0	0	0	0	0	29	34	0	0	0	0	0	0	21	99	8	34	0	26	69	59	37	0	0	0	0	15	10	14	26	22	0	0	0
asv-449	0	58	49	18	16	25	0	25	52	17	0	0	0	12	0	50	57	64	14	11	49	22	30	29	0	0	0	44	8	20	13	11	8	0	0	6	7	0	0	0	0	0	0	0	5	11	0	0	0
asv-450	0	5	0	0	6	0	10	23	29	10	0	0	0	0	0	0	0	0	0	0	31	61	7	0	0	0	0	0	0	90	28	27	0	0	17	49	80	0	0	0	0	0	0	34	23	27	0	0	40
asv-451	0	0	0	0	0	0	0	0	0	0	0	0	0	0	0	0	0	0	0	0	0	0	0	0	0	0	0	0	0	0	0	0	0	0	0	0	0	0	0	0	0	0	0	0	0	0	0	0	0
asv-452	0	76	23	39	59	0	0	19	24	23	0	0	0	0	0	44	27	61	0	0	14	24	19	0	0	0	0	0	25	40	11	50	0	0	0	0	16	0	0	0	0	0	19	17	16	44	0	0	6
asv-453	0	0	0	0	0	0	0	0	0	0	0	0	0	0	0	0	0	0	0	0	0	0	0	0	0	0	0	0	0	10	0	0	0	0	0	0	8	0	0	0	0	0	18	0	0	28	12	0	0
asv-454	0	0	0	0	0	0	65	45	58	41	0	0	0	0	0	0	0	0	0	0	192	45	0	0	0	0	0	0	21	89	31	47	0	27	35	50	36	0	0	0	0	0	0	0	0	0	0	8	0
asv-455	0	39	30	0	15	0	50	48	31	29	0	0	0	0	0	28	37	0	23	0	47	64	0	47	0	0	0	39	24	0	0	0	0	0	0	0	0	0	0	0	0	0	52	28	26	57	0	23	0
asv-456	0	0	0	0	0	0	0	0	0	0	0	0	0	0	0	0	0	0	0	0	0	0	0	0	0	0	0	0	0	0	0	0	0	0	0	0	0	0	0	0	0	0	0	0	0	0	0	0	0
asv-457	0	0	0	0	0	0	0	40	48	0	0	0	0	0	0	0	0	0	0	0	91	60	0	0	0	0	0	0	43	126	41	64	0	0	13	34	46	0	0	0	0	0	30	24	0	32	0	0	24
asv-458	0	73	49	21	43	0	0	0	37	36	0	0	0	0	0	68	91	100	51	16	49	0	63	61	0	0	0	22	0	0	0	0	0	0	0	0	0	0	0	0	0	0	0	0	0	0	0	0	0
asv-459	0	47	0	0	11	0	0	0	0	0	0	0	0	0	0	67	27	25	52	0	12	0	0	0	0	0	0	38	0	0	0	0	30	0	0	11	0	0	0	0	0	13	0	10	0	0	38	0	60
asv-460	0	0	0	0	0	0	0	0	0	18	0	0	80	0	0	0	0	0	0	0	0	0	0	0	0	0	0	0	0	52	0	36	132	0	21	28	30	0	0	0	59	171	0	16	22	26	27	0	0
asv-461	0	0	0	0	0	0	0	0	0	0	0	0	0	0	0	0	0	0	0	0	0	0	0	0	0	0	0	16	66	37	21	121	0	0	0	0	0	0	0	0	0	0	136	27	31	221	22	14	28
asv-462	0	83	63	32	69	20	24	70	81	63	0	0	0	0	0	0	29	25	29	0	34	24	18	14	0	0	0	8	0	19	0	0	0	0	0	0	0	0	0	0	0	0	0	0	0	0	0	0	0
asv-463	0	81	25	23	27	0	0	7	15	0	0	0	0	0	0	104	77	131	94	0	41	0	44	53	0	0	10	0	0	0	0	0	0	0	0	0	0	0	0	0	0	0	0	0	0	0	4	0	15
asv-464	0	0	0	0	0	24	0	0	0	0	0	0	131	31	0	0	0	0	0	0	0	0	0	0	0	0	84	75	0	0	0	0	82	0	0	0	0	0	0	0	70	105	0	0	0	0	79	0	23
asv-465	0	0	0	0	0	0	0	0	0	0	0	0	0	0	0	0	0	0	0	0	0	0	0	0	0	0	0	0	24	0	35	52	0	0	0	0	0	0	0	0	82	78	50	0	91	191	0	0	0
asv-466	0	0	0	0	0	0	0	0	0	0	0	0	0	0	0	0	0	0	0	0	0	0	0	0	0	0	0	0	0	0	0	0	0	0	0	0	0	27	225	122	93	59	0	0	0	0	0	0	0
asv-467	0	0	20	0	0	0	7	0	11	21	0	92	42	0	0	12	26	0	0	0	21	11	0	0	0	0	34	47	0	22	0	0	64	0	0	0	11	0	0	41	81	50	0	0	0	0	26	0	0
asv-468	0	0	0	0	0	0	0	0	0	0	0	9	0	0	0	0	0	0	0	0	31	0	0	0	0	0	0	39	0	0	0	0	0	0	0	0	0	0	0	0	19	0	0	0	0	0	0	28	0
asv-469	0	60	44	56	75	0	0	29	45	29	0	0	0	0	0	27	68	115	77	0	27	29	17	41	0	0	0	0	0	0	0	0	0	0	0	0	0	0	0	0	0	0	0	0	0	22	0	0	0
asv-470	0	50	23	0	32	0	0	22	47	38	0	0	0	0	0	0	0	0	0	0	0	20	0	13	0	0	0	0	0	57	0	50	0	0	0	0	24	0	0	0	0	0	0	16	0	0	0	0	6
asv-471	0	0	0	0	0	0	0	9	0	0	0	0	0	0	0	0	0	0	0	0	47	0	0	0	0	0	0	23	10	41	0	6	112	30	10	47	29	0	0	23	122	24	0	0	0	7	66	26	32
asv-472	88	0	0	0	0	0	0	0	0	0	419	25	0	0	37	0	0	0	0	0	0	0	0	0	187	0	0	0	0	0	0	0	0	0	0	0	0	0	0	0	0	0	0	0	0	0	0	0	0
asv-473	0	63	0	34	111	0	0	0	36	0	0	0	0	0	0	0	0	0	0	0	140	50	0	0	0	0	0	0	0	33	0	0	0	0	0	0	0	0	0	0	0	0	0	0	24	28	0	0	0
asv-474	0	0	0	0	0	0	0	0	0	0	0	0	0	0	0	0	0	0	0	0	0	0	0	0	0	0	0	0	0	0	0	0	22	0	0	0	0	79	210	117	58	36	0	0	0	0	0	0	0
asv-475	0	0	0	0	0	0	0	0	0	0	0	0	0	0	0	114	0	66	0	0	0	0	0	0	0	0	0	0	0	0	0	0	0	0	0	0	0	0	0	0	0	0	0	0	0	0	0	0	0
asv-476	0	0	0	0	0	0	0	22	0	0	0	0	0	0	0	0	0	0	0	0	67	39	0	0	0	0	0	0	25	73	0	30	0	0	29	0	31	0	0	0	49	0	44	69	23	31	0	23	46
asv-477	0	41	27	0	29	0	0	0	0	0	0	0	0	0	0	0	0	19	0	0	0	12	19	0	0	0	0	0	48	134	58	75	0	0	0	0	48	0	0	0	0	0	39	0	33	98	0	0	0
asv-478	0	0	0	0	0	0	0	0	0	0	0	0	0	0	0	24	0	0	0	0	0	0	0	0	0	0	0	0	18	0	0	0	0	0	0	0	0	0	0	0	0	0	0	0	0	26	0	0	0
asv-479	0	0	0	0	0	0	0	0	0	0	0	0	0	0	0	0	0	0	0	0	0	0	0	0	0	0	0	0	0	0	0	0	0	0	0	0	0	0	0	0	0	0	0	0	0	0	0	0	0
asv-480	157	0	0	0	0	0	0	0	0	21	77	285	50	36	46	0	0	0	0	0	0	0	0	0	36	0	0	0	0	0	0	0	0	0	0	0	0	0	0	0	0	0	0	0	0	0	0	0	0
asv-481	0	0	0	0	0	0	0	0	0	0	0	0	0	0	0	0	0	0	0	0	0	0	0	0	0	0	0	0	0	0	0	0	0	0	0	0	0	0	112	77	113	0	0	0	0	0	0	0	0
asv-482	0	20	40	0	32	59	0	54	51	0	0	0	0	55	0	22	34	50	22	0	35	34	28	23	0	0	17	90	20	20	0	0	14	0	0	0	0	0	0	0	0	0	0	9	0	0	0	0	0
asv-483	253	0	0	0	24	0	0	0	81	36	82	92	76	0	56	0	0	0	0	0	0	0	0	0	28	0	0	0	0	0	0	0	0	0	0	0	0	0	0	0	0	0	0	0	0	0	0	0	0
asv-484	0	0	0	0	0	0	0	0	0	0	0	0	0	0	0	0	0	0	0	0	0	0	0	0	0	0	0	0	81	118	38	70	0	32	76	52	134	0	0	0	30	0	0	0	11	0	0	0	0
asv-485	0	0	0	0	0	0	0	0	0	0	0	17	7	0	7	0	0	0	0	0	0	0	0	0	0	0	58	25	0	0	0	0	116	0	15	4	0	0	0	0	12	63	0	0	0	0	175	31	4
asv-486	0	0	0	0	0	17	0	0	0	0	0	0	26	20	0	0	12	0	0	26	18	0	0	0	0	0	0	64	11	17	0	14	91	11	0	15	10	0	0	0	31	105	0	0	16	38	42	0	48
asv-487	0	0	0	0	0	0	0	0	0	0	0	0	0	0	0	0	0	0	0	0	0	0	0	0	0	0	0	0	0	33	10	28	0	3	11	25	240	0	0	0	0	0	12	23	32	132	0	11	0
asv-488	0	0	0	0	0	0	0	0	0	0	0	0	0	0	0	0	0	0	0	0	0	0	0	0	0	0	0	0	0	0	0	0	0	0	0	0	0	0	0	0	0	0	0	0	0	0	0	0	0
asv-489	0	0	0	0	0	0	0	0	0	0	0	0	0	0	0	0	0	0	0	0	0	0	0	0	0	0	0	0	0	114	43	45	0	41	220	51	129	0	0	0	0	0	0	0	0	0	0	16	0
asv-490	0	0	0	0	0	0	0	0	0	0	0	0	0	0	0	0	0	0	0	0	0	0	0	0	0	0	0	0	0	0	0	0	0	0	0	0	0	0	0	0	0	0	0	0	0	0	0	0	0
asv-491	0	105	0	0	42	0	0	0	49	0	0	0	0	0	0	82	67	122	102	17	0	0	69	55	0	0	0	0	0	0	0	0	0	0	0	0	0	0	0	0	0	0	0	0	0	0	0	0	0
asv-492	0	53	34	22	23	31	0	25	31	25	0	0	0	27	0	65	52	47	58	30	50	21	33	32	0	0	0	49	0	0	0	0	0	0	0	0	0	0	0	0	0	0	0	0	0	0	0	0	0
asv-493	0	0	0	0	0	0	0	22	0	0	0	0	0	0	0	0	0	0	0	0	0	31	0	0	0	0	0	0	58	169	0	142	0	68	109	48	57	0	0	0	0	0	0	0	0	0	0	0	0
asv-494	0	0	0	0	0	0	0	0	0	0	0	0	0	0	0	0	0	0	0	0	45	0	0	0	0	0	0	0	35	88	0	35	86	0	0	56	47	0	0	0	65	83	0	0	0	24	0	0	30
asv-495	0	0	0	0	0	0	36	29	27	16	0	0	0	0	0	0	0	0	0	0	52	0	0	0	0	0	0	0	50	185	35	61	0	22	56	87	44	0	0	0	0	0	0	0	0	0	0	0	0
asv-496	0	0	0	0	0	0	0	0	0	0	0	0	0	0	0	0	0	0	0	0	0	0	0	0	0	0	0	0	0	0	0	0	0	0	0	0	0	0	92	103	59	0	0	0	0	0	0	0	0
asv-497	0	0	0	0	0	0	0	0	0	0	0	0	0	0	0	0	0	0	0	0	0	0	0	0	0	0	0	0	0	0	0	0	0	0	0	0	0	0	0	0	0	0	0	0	0	0	0	0	0
asv-498	0	0	33	7	0	0	0	0	0	11	0	134	31	0	0	0	31	0	0	0	0	0	0	0	0	0	26	17	0	0	0	0	0	0	0	0	0	0	0	0	0	0	0	0	0	0	0	0	0
asv-499	0	0	0	0	0	0	61	27	62	0	0	0	0	0	0	0	0	0	0	0	20	29	0	0	0	0	0	0	0	76	0	0	0	0	66	47	19	0	0	0	0	0	61	12	0	26	0	21	30
asv-500	0	76	54	37	104	0	6	18	53	57	0	0	0	0	0	28	55	58	38	0	14	21	24	36	0	0	0	0	0	0	0	0	0	0	0	0	0	0	0	0	0	0	0	0	0	12	0	0	0
asv-501	0	0	0	0	0	0	0	0	0	0	0	7	18	10	0	0	27	0	0	0	13	0	13	0	0	0	23	46	0	0	0	0	0	0	0	0	0	0	0	0	0	0	0	0	0	0	0	0	0
asv-502	0	66	45	9	40	0	0	14	29	33	0	0	0	8	0	60	87	60	55	0	15	20	23	44	0	0	0	20	0	8	0	0	0	0	0	0	0	0	0	0	0	0	17	7	0	17	0	0	0
asv-503	0	0	0	2	0	0	0	0	0	0	0	8	0	0	0	0	0	7	0	0	0	0	0	0	0	0	0	9	0	0	0	0	3	0	0	0	8	0	0	0	0	0	0	0	0	0	0	23	70
asv-504	0	84	47	25	78	0	6	101	126	58	0	0	0	3	0	0	0	20	22	0	19	69	9	14	0	0	0	0	0	0	0	0	0	0	0	0	0	0	0	0	0	0	0	0	0	0	0	0	2
asv-505	0	40	0	24	0	0	55	47	62	0	0	0	0	0	0	0	0	0	0	0	0	35	0	0	0	0	0	0	105	88	46	84	0	0	0	46	20	0	0	0	0	0	0	0	0	30	0	0	0
asv-506	0	0	0	0	0	0	25	0	25	22	0	0	0	0	0	0	0	0	0	0	51	30	0	0	0	0	0	0	0	34	0	7	0	0	0	0	18	0	0	0	0	0	0	0	0	0	0	0	22
asv-507	0	0	0	0	0	0	0	0	0	0	0	0	0	0	0	0	0	0	0	0	0	0	0	0	0	0	0	0	0	0	0	0	0	0	0	0	0	315	35	0	0	0	0	0	0	0	0	0	0
asv-508	0	0	0	0	0	0	0	0	0	0	0	0	0	0	0	0	0	0	0	0	0	0	0	0	0	0	0	0	66	65	26	42	90	0	0	66	53	0	0	0	23	82	0	0	0	0	48	34	83
asv-509	0	0	0	0	0	16	0	0	0	0	0	0	0	0	0	0	0	0	0	0	0	0	0	0	0	0	0	0	0	0	0	0	36	0	10	0	0	0	0	0	23	39	0	0	0	0	0	0	0
asv-510	0	46	31	0	0	0	13	35	37	45	0	0	0	0	0	0	115	35	46	0	61	43	49	22	0	0	0	0	46	0	0	0	0	0	0	0	0	0	0	0	0	0	51	0	0	0	0	0	0
asv-511	0	34	19	40	66	0	6	12	67	91	0	0	0	0	0	0	0	0	0	0	23	31	0	0	0	0	0	0	31	31	26	17	0	32	5	33	23	0	0	0	0	0	0	0	8	42	0	0	0
asv-512	0	0	0	0	0	0	0	0	0	0	0	0	0	0	0	0	16	0	0	0	0	0	8	0	0	0	0	0	0	0	0	0	41	0	0	0	0	0	16	81	154	42	0	0	0	0	24	0	0
asv-513	0	22	13	0	0	16	0	0	10	0	0	0	0	15	0	41	36	0	0	10	5	0	15	0	0	0	64	28	0	10	0	26	78	0	0	15	0	0	0	0	0	60	8	0	0	17	80	0	0
asv-514	0	46	39	0	40	22	39	58	73	37	0	0	0	0	0	26	0	9	9	0	99	38	0	0	0	0	0	26	0	34	16	0	0	0	0	0	0	0	0	0	0	0	0	0	0	0	0	0	0
asv-515	0	41	31	28	32	0	0	11	17	20	0	0	0	0	0	114	112	85	49	9	23	18	20	35	0	0	0	22	0	0	0	0	0	0	0	0	0	0	0	0	0	0	0	0	0	0	0	0	0
asv-516	0	73	0	0	0	0	0	0	0	0	0	0	0	0	0	0	0	0	0	110	96	0	0	0	0	0	65	322	0	0	0	0	0	0	0	0	0	0	0	0	0	0	0	0	0	0	0	0	0
asv-517	0	0	0	0	0	0	0	0	0	0	0	0	0	0	0	12	0	0	0	0	28	0	0	0	0	0	0	0	70	11	0	0	109	0	51	33	0	0	0	0	37	23	71	0	0	17	0	24	66
asv-518	37	0	0	0	0	17	0	0	0	0	207	109	18	14	64	0	0	0	0	0	0	0	0	0	179	0	19	0	0	0	0	0	0	0	0	0	0	0	0	0	0	0	0	0	0	0	0	0	0
asv-519	0	41	32	30	18	19	10	47	103	44	0	0	0	6	0	0	36	27	10	20	56	84	43	18	0	0	0	20	0	0	0	0	0	0	0	0	0	0	0	0	0	0	0	0	0	0	0	0	0
asv-520	0	0	0	0	0	0	0	0	0	0	0	0	0	0	0	0	0	0	0	0	0	0	0	0	0	0	0	0	120	80	57	127	0	0	0	0	22	0	0	0	0	0	33	42	54	72	0	0	0
asv-521	0	38	64	0	40	72	46	27	71	46	0	0	19	52	0	0	0	0	0	27	65	34	0	0	0	0	0	0	0	0	0	0	61	0	0	0	0	0	0	0	0	0	0	0	0	0	0	0	0
asv-522	0	70	10	19	11	0	0	0	0	9	0	0	0	0	0	161	102	94	142	0	0	0	14	29	0	0	0	0	0	0	0	0	0	0	0	0	0	0	0	0	0	0	0	0	0	0	0	0	0
asv-523	0	0	0	0	0	0	0	0	18	0	0	0	0	0	0	0	0	0	0	0	0	0	0	0	0	0	0	0	22	62	0	25	0	0	24	18	0	0	0	0	0	0	0	0	0	0	0	0	0
asv-524	0	0	0	0	0	0	0	0	0	0	0	0	0	0	0	0	0	0	0	0	0	0	0	0	0	0	0	0	0	0	0	0	0	0	0	0	0	0	0	0	0	0	0	0	0	0	0	0	0
asv-525	0	0	0	0	0	0	0	0	49	0	0	0	0	0	0	0	0	0	0	0	0	0	0	0	0	0	0	0	15	29	0	15	0	0	0	18	20	0	0	0	0	0	0	0	0	0	0	0	0
asv-526	0	0	0	0	0	0	0	0	0	0	0	0	0	0	0	0	0	0	0	0	0	0	0	0	0	0	0	0	0	0	0	0	0	0	0	0	0	0	0	0	0	0	0	0	0	0	0	0	0
asv-527	0	53	51	44	75	0	0	0	78	49	0	0	18	0	0	0	63	51	17	29	0	0	25	41	0	0	20	37	0	0	0	0	0	0	0	0	0	0	0	0	0	0	0	0	0	0	0	0	0
asv-528	0	0	2	0	0	0	34	51	0	0	0	16	0	0	0	0	0	0	0	2	0	76	0	0	0	0	0	0	61	50	26	73	0	14	17	24	34	0	0	0	9	0	0	19	73	0	0	17	18
asv-529	0	0	0	0	0	48	0	0	0	0	0	0	0	36	0	0	31	0	0	31	22	0	0	0	0	0	0	86	0	23	0	19	41	0	0	22	0	0	0	0	0	59	0	14	9	20	29	25	40
asv-530	0	0	0	0	0	0	0	0	0	0	0	0	0	0	0	0	0	0	0	0	0	0	0	0	0	0	0	0	0	0	0	0	0	0	0	0	0	0	185	97	31	0	0	0	0	0	0	0	0
asv-531	0	0	0	0	0	0	0	0	0	0	0	0	0	0	0	0	0	0	0	0	0	0	0	0	0	0	0	0	0	0	0	0	0	0	0	0	0	0	0	0	0	0	0	0	0	0	0	0	0
asv-532	0	0	0	0	0	0	0	0	0	0	0	0	0	0	0	0	0	0	0	0	0	0	0	0	0	0	0	0	60	0	60	66	0	0	0	0	0	0	0	0	0	21	54	0	105	177	23	0	0
asv-533	0	0	0	0	0	0	0	0	0	0	0	0	0	0	0	0	0	0	0	0	0	0	0	0	0	0	0	0	0	0	0	0	16	0	0	0	6	0	0	0	0	0	0	0	0	9	4	0	0
asv-534	0	0	0	0	0	0	0	0	9	5	0	0	0	0	0	0	0	0	0	0	0	0	0	0	0	0	0	0	0	0	0	0	0	0	0	0	0	0	0	26	0	0	0	0	0	0	0	0	0
asv-535	0	0	0	0	0	0	0	0	0	0	0	42	7	0	0	0	0	0	0	0	0	0	0	0	0	0	0	0	0	12	0	0	20	0	0	0	8	0	0	32	17	27	18	26	30	32	22	28	21
asv-536	0	50	40	23	28	0	0	0	20	15	0	0	0	0	0	34	46	52	15	0	0	0	12	9	0	0	0	6	25	39	0	35	0	0	0	0	21	0	0	0	0	0	39	18	21	63	0	0	0
asv-537	0	0	0	0	0	0	30	66	31	25	0	0	0	14	0	0	0	0	7	0	29	39	0	0	0	0	0	0	103	95	0	37	0	0	0	56	59	0	0	0	0	0	0	0	29	0	0	11	0
asv-538	0	0	0	0	0	0	0	0	0	0	150	80	0	0	0	0	0	0	0	0	0	0	0	0	74	0	0	0	0	0	0	0	0	0	0	0	0	0	0	0	0	0	0	0	0	0	0	0	0
asv-539	0	0	0	0	0	0	0	0	0	0	0	27	0	0	0	0	0	0	0	0	0	0	0	0	0	0	0	0	0	0	0	0	0	0	0	0	0	0	0	0	0	0	0	0	0	0	0	0	0
asv-540	0	0	0	0	0	24	0	0	0	0	0	0	0	0	0	0	0	0	0	0	0	0	0	0	0	0	0	47	65	120	0	88	38	43	36	101	76	0	0	0	0	0	0	0	0	0	0	0	0
asv-541	0	0	0	0	0	0	0	0	0	6	0	0	0	16	0	0	0	0	0	0	0	7	0	0	0	0	0	0	0	17	11	0	85	18	21	0	0	0	0	0	0	0	0	0	0	14	34	0	0
asv-542	0	0	0	0	0	0	0	0	0	0	0	0	0	0	0	0	0	0	0	0	0	0	0	0	0	0	0	0	0	0	0	0	0	0	0	0	0	0	0	0	0	0	0	0	0	0	0	0	0
asv-543	0	0	72	0	0	50	0	0	58	52	0	0	0	40	0	0	56	0	0	34	105	0	42	47	0	0	0	79	0	0	0	0	0	0	0	0	0	0	0	0	0	0	0	0	0	0	0	0	0
asv-544	0	113	106	54	114	0	0	0	128	87	0	0	0	0	0	0	0	23	0	0	0	0	0	0	0	0	0	0	0	0	0	0	0	0	0	0	0	0	0	0	0	0	0	0	0	0	8	0	0
asv-545	0	0	0	0	0	0	0	0	0	0	0	2	0	0	0	0	0	0	0	0	0	0	0	0	0	0	0	0	0	0	0	0	0	0	0	0	0	0	0	0	0	0	0	0	0	0	0	4	0
asv-546	0	0	0	0	0	0	0	0	0	0	0	0	0	0	0	0	0	0	0	0	0	0	0	0	0	0	0	0	30	18	12	21	0	0	0	0	20	0	0	0	0	2	70	100	92	203	0	0	8
asv-547	0	26	13	10	18	22	0	0	18	0	0	0	37	14	0	11	22	23	16	29	42	0	0	18	0	0	0	3	0	11	0	0	25	0	0	6	0	0	15	0	28	30	0	0	0	12	24	0	10
asv-548	0	0	0	0	0	0	0	0	0	0	0	24	19	0	0	0	0	0	0	0	0	0	0	0	0	0	0	0	0	0	0	0	54	0	0	0	0	0	0	0	0	43	0	0	0	0	0	0	0
asv-549	0	0	0	0	0	0	0	0	0	0	0	0	0	0	0	0	0	0	0	0	0	0	0	6	0	0	0	0	0	0	0	0	0	0	0	0	0	0	0	0	0	0	0	0	0	0	0	0	0
asv-550	0	0	0	0	0	0	7	0	10	0	0	0	0	0	0	0	0	0	0	0	0	0	0	0	0	0	0	4	13	37	15	40	12	10	0	20	20	0	0	0	0	11	5	19	8	47	0	0	8
asv-551	0	0	0	0	0	16	13	27	47	0	0	0	0	16	0	0	0	0	0	0	0	0	0	0	0	0	0	0	14	120	30	36	0	46	109	108	37	0	0	0	0	0	0	0	0	0	0	0	0
asv-552	0	0	0	0	0	0	0	0	0	0	0	0	0	0	0	0	0	0	0	0	0	0	0	0	0	0	0	0	35	112	45	99	0	0	13	18	32	0	0	0	17	0	26	27	32	53	0	0	17
asv-553	0	43	36	0	54	42	0	52	49	31	0	0	0	49	0	0	0	0	0	22	99	38	27	0	0	0	0	75	0	0	0	0	0	0	0	0	0	0	0	0	0	0	0	0	0	0	0	0	0
asv-554	0	0	0	0	0	0	0	0	0	0	0	0	0	0	0	0	0	0	0	0	0	0	0	0	0	0	0	0	0	0	0	0	0	0	0	0	0	0	0	0	0	0	0	0	0	0	0	0	0
asv-555	0	32	36	17	21	26	8	16	0	0	0	0	0	14	0	40	43	50	40	16	49	0	36	23	0	0	0	72	0	19	8	0	0	0	0	0	0	0	0	0	0	0	12	11	6	16	0	0	0
asv-556	0	0	0	0	0	0	0	0	0	0	0	0	0	0	0	0	0	0	0	0	0	0	0	0	0	0	0	0	0	0	0	0	394	21	0	23	0	0	0	74	21	87	0	0	0	0	0	0	0
asv-557	0	28	42	0	35	17	7	35	45	24	0	0	0	5	0	0	24	0	0	11	34	26	22	28	0	0	0	0	0	47	0	19	0	11	0	49	42	0	0	0	0	0	0	12	0	0	0	2	0
asv-558	0	9	107	26	0	0	0	15	72	154	0	0	0	0	0	0	39	22	0	0	0	15	64	93	0	0	0	0	0	0	0	0	0	0	0	0	0	0	0	0	0	0	0	0	0	0	0	0	0
asv-559	0	0	0	0	0	38	0	0	0	0	0	0	25	53	0	4	8	0	0	23	18	11	0	0	0	0	55	110	0	0	0	0	34	11	0	5	0	0	0	0	11	136	0	0	0	0	0	0	0
asv-560	0	0	0	0	0	0	0	0	0	0	0	0	0	0	0	0	0	0	0	0	0	0	0	0	0	0	0	0	0	0	0	0	0	0	0	0	0	0	0	0	0	0	0	0	0	0	0	0	0
asv-561	0	0	0	0	0	0	0	0	0	0	0	0	0	0	0	0	0	0	0	0	0	0	0	0	0	0	0	0	0	0	0	0	0	0	0	0	0	0	0	0	0	0	0	0	0	0	0	0	0
asv-562	0	28	9	12	0	11	33	73	53	23	0	0	0	0	0	0	0	0	0	0	39	96	10	0	0	0	0	0	27	54	8	32	0	0	0	0	17	0	0	0	0	0	5	11	16	19	0	0	0
asv-563	0	0	0	0	0	0	0	0	0	0	0	0	0	0	0	0	0	0	0	0	0	0	0	0	0	0	0	0	0	0	0	0	0	0	0	0	0	7	17	0	0	0	0	0	0	0	0	0	0
asv-564	0	0	0	0	0	0	0	0	0	0	0	0	0	0	0	0	0	0	0	0	0	0	0	0	0	0	0	0	0	0	0	0	0	0	0	0	0	98	201	56	21	0	0	0	0	0	0	0	0
asv-565	0	24	28	16	20	3	0	0	0	18	0	0	0	0	0	25	44	57	34	0	0	16	10	33	0	0	0	0	25	15	15	19	0	0	0	6	11	0	0	0	0	0	38	11	31	65	0	5	0
asv-566	0	0	0	0	0	8	0	0	0	0	0	0	0	0	0	0	0	0	0	8	32	14	0	0	0	0	0	17	0	0	0	0	0	0	0	0	25	0	0	0	0	0	0	0	0	0	0	0	38
asv-567	0	0	0	0	0	0	3	0	0	0	0	0	0	0	0	0	0	0	0	0	0	0	0	0	0	0	3	0	20	0	0	0	20	0	66	15	20	0	0	14	260	124	0	0	0	0	0	0	0
asv-568	0	0	0	0	0	0	0	0	0	0	0	77	0	0	0	0	0	0	0	0	0	0	0	0	0	0	18	0	0	0	0	0	0	0	0	0	0	0	0	0	0	16	0	0	0	0	0	0	0
asv-569	0	0	0	0	0	0	0	0	0	0	0	0	0	0	0	0	0	0	0	0	0	0	0	0	0	0	0	0	0	0	0	0	0	0	0	0	0	0	0	0	0	0	0	0	0	0	0	0	0
asv-570	0	0	0	0	0	0	0	0	0	0	0	0	0	0	0	0	0	0	0	0	0	0	0	0	0	0	0	0	0	0	0	0	0	0	0	0	0	0	0	7	0	0	0	0	0	0	0	0	0
asv-571	0	192	120	51	133	0	0	0	0	67	0	0	0	0	0	12	0	0	12	0	0	0	0	0	0	0	0	0	0	0	0	0	0	0	0	0	0	0	0	0	0	0	0	0	0	0	0	0	0
asv-572	0	0	0	0	0	0	0	0	0	0	269	0	0	0	53	0	0	0	0	0	0	0	0	0	265	0	0	0	0	0	0	0	0	0	0	0	0	0	0	0	0	0	0	0	0	0	0	0	0
asv-573	0	0	0	0	0	40	0	0	0	0	0	8	22	23	0	0	0	0	0	15	23	0	0	0	0	0	31	94	0	5	0	0	72	0	0	0	0	0	0	0	48	50	0	0	0	0	54	0	0
asv-574	0	0	0	0	0	0	0	0	0	0	0	0	0	0	0	0	0	0	0	0	0	0	0	0	0	0	0	0	0	42	0	11	51	23	16	52	43	0	0	0	19	46	12	40	0	0	30	32	48
asv-575	0	10	13	0	0	41	0	9	13	12	0	0	136	35	0	5	0	3	0	27	25	0	0	0	0	0	128	100	0	0	0	0	0	0	0	0	0	0	0	0	0	14	0	0	0	0	8	0	0
asv-576	0	0	0	0	0	0	0	0	0	0	0	0	0	0	0	0	0	0	0	0	0	0	0	0	0	0	0	0	0	0	0	0	0	0	0	0	0	0	0	0	0	0	0	0	0	0	0	0	0
asv-577	47	0	0	0	0	0	25	37	33	11	0	228	145	48	0	0	0	0	0	0	0	0	0	0	0	0	0	0	0	0	0	0	0	0	0	0	0	0	0	0	0	0	0	0	0	0	0	0	0
asv-578	0	0	0	0	0	0	0	0	0	0	0	0	0	0	0	0	0	0	0	0	0	0	0	0	0	0	0	0	0	0	0	0	0	18	0	0	0	0	0	0	0	0	0	9	0	0	0	253	255
asv-579	0	0	0	0	0	17	27	0	0	0	0	0	59	16	0	0	0	0	0	0	21	0	0	0	0	0	38	59	0	34	15	0	30	23	27	0	26	0	0	17	66	55	0	0	0	0	8	23	0
asv-580	0	0	0	0	0	0	0	5	0	0	0	0	0	0	0	0	0	0	0	0	0	4	0	0	0	0	0	0	19	54	17	31	0	66	19	58	40	0	0	0	0	0	0	0	9	0	0	0	75
asv-581	0	67	62	33	0	0	23	0	42	25	0	0	0	0	0	31	67	52	35	24	0	0	19	53	0	0	0	38	0	0	0	0	0	0	0	0	0	0	0	0	0	0	0	0	0	0	0	0	0
asv-582	0	17	0	0	17	47	36	0	81	30	0	0	25	125	0	0	0	0	0	0	0	0	0	0	0	0	0	41	13	38	12	18	0	20	0	24	0	0	0	0	0	0	0	0	0	0	0	0	0
asv-583	0	0	0	0	0	0	0	0	0	0	0	0	0	0	0	0	0	0	0	0	0	0	0	0	0	0	0	0	0	0	0	0	0	0	0	0	0	0	0	0	0	0	0	0	0	0	0	0	0
asv-584	0	0	0	0	0	0	12	36	0	0	0	0	0	0	0	0	0	0	0	0	17	34	0	0	0	0	0	0	6	0	0	12	0	0	0	0	0	0	0	0	0	0	0	0	0	21	0	0	0
asv-585	0	0	2	15	20	0	19	110	207	114	0	0	0	0	0	0	0	0	0	0	0	0	0	0	0	0	0	0	0	69	7	0	0	0	0	0	4	0	0	0	0	0	0	0	0	0	0	0	0
asv-586	0	0	0	0	0	0	0	0	0	0	0	0	0	0	0	0	0	0	0	0	0	0	0	0	0	0	0	0	81	160	24	105	0	0	52	55	69	0	0	0	0	0	0	0	0	0	0	0	0
asv-587	0	0	0	0	0	0	0	0	0	0	0	0	0	0	0	0	0	0	0	0	0	0	0	0	0	0	0	0	0	0	0	0	155	35	0	0	0	0	0	0	0	0	0	4	0	0	81	30	21
asv-588	0	0	0	0	0	0	0	0	0	0	0	0	0	0	0	0	0	0	0	0	0	0	0	0	0	0	0	0	0	0	0	0	0	0	0	0	0	0	0	0	0	0	0	0	0	0	0	0	0
asv-589	0	0	10	0	0	19	23	0	27	0	0	43	0	45	0	0	0	0	0	0	15	9	0	0	0	0	0	25	0	20	8	0	66	0	0	0	0	0	0	0	29	61	0	0	0	0	0	0	0
asv-590	0	0	0	0	0	0	0	0	0	5	0	0	0	0	0	0	0	0	0	0	14	9	0	0	0	0	0	0	34	36	0	19	0	0	0	0	35	0	0	0	0	0	120	62	51	102	0	0	0
asv-591	0	30	70	71	74	58	28	55	77	32	0	0	0	0	0	0	0	0	0	0	67	0	0	0	0	0	0	0	0	0	0	0	0	0	0	0	0	0	0	0	0	0	0	0	0	0	0	0	0
asv-592	0	0	18	0	24	30	0	13	0	0	0	117	107	61	0	0	16	0	0	0	4	0	11	0	0	0	112	49	0	0	0	0	0	0	0	0	0	0	0	0	0	0	0	0	0	0	0	0	0
asv-593	0	0	0	0	0	0	6	0	0	0	0	0	0	0	0	0	0	0	0	0	6	0	0	0	0	0	0	0	66	75	29	58	0	0	7	28	41	0	0	0	0	0	23	30	26	82	0	0	0
asv-594	0	0	0	0	0	0	30	0	16	0	0	0	0	0	0	0	0	0	0	0	23	0	0	0	0	0	0	0	0	31	0	0	0	0	24	0	0	0	0	216	194	0	0	0	0	0	0	27	0
asv-595	0	39	52	60	42	0	0	31	86	55	0	0	0	7	0	28	64	47	34	0	8	0	0	0	0	0	0	0	3	4	0	0	0	0	0	0	0	0	0	0	0	0	0	0	0	0	0	0	0
asv-596	0	0	0	0	0	0	0	0	0	0	0	0	0	0	0	0	0	0	0	0	0	0	0	0	0	0	0	0	0	121	0	89	0	0	0	0	55	0	0	0	0	0	36	86	0	61	0	0	0
asv-597	0	0	0	0	0	0	0	0	20	0	0	0	0	0	0	0	0	0	0	0	0	9	0	0	0	0	39	0	0	30	0	0	39	26	0	26	37	0	0	0	27	52	0	0	27	0	0	0	27
asv-598	108	0	0	0	0	5	3	3	5	0	56	173	12	10	139	0	0	0	0	0	4	0	0	0	27	0	2	9	0	0	0	0	0	0	0	0	0	0	0	0	0	0	0	0	0	0	0	0	0
asv-599	0	83	48	9	21	30	0	17	21	24	0	0	0	17	0	0	48	39	42	0	29	0	45	29	0	0	0	0	12	0	0	42	0	0	0	0	0	0	0	0	0	0	0	0	0	0	0	0	0
asv-600	0	26	0	0	0	0	0	47	33	30	0	0	29	0	0	0	47	31	0	0	132	44	0	0	0	0	49	87	0	0	0	0	0	0	0	0	0	0	0	0	0	0	0	0	0	0	0	0	0
asv-601	0	0	0	0	0	0	0	0	0	0	0	0	0	0	0	0	0	0	0	0	0	0	0	0	0	0	0	0	0	0	0	22	0	0	0	0	0	0	0	0	0	0	87	68	93	211	0	0	0
asv-602	0	95	0	0	13	9	0	0	0	0	0	0	21	8	0	47	23	30	31	19	30	0	19	0	0	0	12	31	0	0	0	0	20	0	0	0	16	0	0	0	24	43	0	0	0	0	0	0	0
asv-603	0	132	77	0	49	0	0	0	0	0	0	0	0	0	0	55	120	0	0	0	0	0	0	0	0	0	0	83	0	0	0	36	0	0	0	0	0	0	0	0	0	0	0	0	0	0	0	0	0
asv-604	0	0	0	0	0	27	11	0	0	38	0	0	0	0	0	0	37	43	0	0	0	0	57	38	0	0	0	86	7	0	0	0	18	0	0	7	23	0	0	0	0	0	0	31	16	34	28	0	13
asv-605	0	0	0	0	0	0	0	0	0	0	0	0	0	0	0	0	0	2	0	0	0	0	6	0	0	0	0	0	0	0	2	0	3	0	0	0	0	0	0	27	0	0	0	0	0	4	0	0	0
asv-606	0	0	0	0	0	0	0	0	0	0	0	0	0	0	0	0	0	0	0	0	0	0	0	0	0	0	0	0	0	0	0	0	0	0	0	0	0	0	0	0	0	0	0	0	0	0	0	0	0
asv-607	0	62	42	38	31	0	13	25	0	0	0	0	0	0	0	35	44	44	35	0	0	34	25	30	0	0	0	0	0	0	0	0	0	0	0	0	0	0	0	0	0	0	0	0	0	0	0	0	0
asv-608	0	0	0	0	0	0	0	22	40	16	0	0	0	0	0	0	0	0	0	0	7	9	0	0	0	0	0	0	0	0	0	0	0	0	0	0	0	0	0	0	0	0	0	0	0	0	0	0	0
asv-609	0	29	13	0	0	7	0	0	0	6	0	0	0	3	0	16	16	21	8	0	0	3	12	9	0	0	0	0	11	7	0	0	0	0	0	0	0	0	0	0	0	4	5	0	0	0	0	0	0
asv-610	0	0	0	0	0	0	0	0	0	0	0	0	0	0	0	0	0	0	0	0	0	0	0	0	0	0	0	0	0	0	0	0	0	0	0	0	0	0	0	0	0	0	0	0	0	0	0	0	0
asv-611	0	38	14	26	15	0	0	0	15	0	0	0	0	0	0	73	43	56	53	15	28	17	23	24	0	0	0	28	0	0	0	0	0	0	0	0	8	0	0	0	0	5	21	0	0	27	0	0	6
asv-612	0	37	0	0	52	0	0	27	107	30	0	0	0	0	0	0	31	30	39	0	44	26	27	50	0	0	0	14	0	16	0	0	0	0	0	0	0	0	0	0	0	0	0	0	0	15	0	0	0
asv-613	0	0	0	0	0	0	0	0	8	0	0	0	0	0	0	0	0	0	0	0	0	9	0	0	0	0	0	12	42	19	8	39	7	9	30	120	98	0	0	0	0	0	0	12	18	23	0	9	11
asv-614	0	0	0	0	0	0	0	0	0	0	0	0	0	0	0	0	0	0	0	0	0	0	0	0	0	0	0	0	0	0	0	0	0	0	0	0	0	59	170	39	0	0	0	0	0	0	0	0	0
asv-615	0	19	0	9	23	10	7	44	57	44	0	0	0	0	0	0	0	7	5	0	17	56	23	11	0	0	0	21	9	18	13	0	0	0	40	25	36	0	0	0	0	0	0	0	12	0	0	0	9
asv-616	0	0	0	0	0	0	0	0	0	0	0	0	0	0	0	0	0	0	0	0	0	0	0	0	0	0	0	0	0	0	0	0	0	0	0	0	0	0	0	0	0	0	0	0	0	0	0	0	0
asv-617	0	17	10	0	11	0	0	14	0	12	0	0	0	4	0	0	10	0	0	0	0	20	14	0	0	0	0	0	16	80	25	25	8	9	16	37	45	0	0	0	0	0	15	17	11	24	0	8	13
asv-618	0	0	0	0	0	0	0	0	0	0	0	0	0	0	0	0	0	0	0	0	0	0	0	0	0	0	0	0	0	0	0	0	0	0	0	0	0	0	0	0	0	0	0	0	0	0	0	0	0
asv-619	0	18	55	25	44	14	0	18	16	26	0	0	0	5	0	16	31	46	38	10	26	15	13	18	0	0	0	18	15	11	4	5	7	0	0	5	0	0	0	0	0	0	0	10	6	0	5	0	0
asv-620	0	15	44	19	17	42	24	51	67	62	0	0	0	14	0	0	0	13	0	10	57	12	0	0	0	0	0	0	0	30	0	9	0	0	0	0	11	0	0	0	0	0	0	0	3	6	0	0	0
asv-621	0	0	0	0	0	0	0	0	0	0	0	0	0	0	0	0	0	0	0	0	0	0	0	0	0	0	0	0	0	0	0	0	0	0	0	0	0	0	0	0	0	0	0	0	0	0	0	0	0
asv-622	0	0	0	0	30	53	68	80	83	0	0	0	0	0	0	0	0	0	0	0	50	0	44	0	0	0	0	103	0	0	0	0	0	0	0	0	0	0	0	0	0	0	0	0	0	0	0	0	0
asv-623	0	0	0	0	0	0	0	0	0	0	0	0	0	0	0	0	0	0	0	0	0	0	0	0	0	0	0	0	0	0	0	0	10	0	0	0	0	0	0	0	0	0	0	0	0	0	11	18	14
asv-624	0	0	0	0	0	0	0	0	0	0	0	32	0	0	0	0	0	0	0	0	30	0	0	0	0	0	5	9	0	0	0	0	63	0	0	12	0	0	0	48	47	53	0	0	0	0	44	5	58
asv-625	0	0	0	0	0	0	0	0	0	0	0	0	0	0	0	0	0	0	0	0	0	0	0	0	0	0	0	0	42	150	50	70	0	12	25	74	42	0	0	0	0	0	0	18	11	17	0	0	0
asv-626	0	0	0	0	0	0	0	0	0	0	0	0	0	0	0	0	0	0	0	0	0	0	0	0	0	0	0	0	0	0	0	0	0	0	0	0	0	43	112	28	0	20	0	0	0	0	0	0	0
asv-627	0	73	40	20	47	0	0	0	26	24	0	0	0	0	0	53	74	73	44	0	6	0	18	29	0	0	0	0	0	0	0	0	0	0	0	0	0	0	0	0	0	0	0	0	0	0	0	0	0
asv-628	0	0	0	0	0	0	0	0	0	0	0	0	0	0	0	0	0	0	0	0	0	0	0	0	0	0	0	0	0	0	0	0	0	0	0	0	0	0	0	0	0	0	0	4	0	0	0	0	0
asv-629	0	0	0	0	0	0	17	0	18	0	0	0	15	11	0	0	0	0	0	0	36	0	0	0	0	0	0	0	0	0	0	0	0	0	24	0	0	0	0	0	0	0	0	0	0	0	0	53	22
asv-630	0	53	69	22	24	7	0	5	67	48	0	0	24	12	0	0	0	0	0	0	0	0	0	0	0	0	10	0	0	0	0	0	53	0	0	0	0	0	0	0	82	47	0	0	0	0	0	0	0
asv-631	0	0	0	0	0	17	0	0	0	0	0	0	0	0	0	0	14	10	0	0	25	0	15	14	0	0	0	34	0	50	0	0	29	0	0	0	0	0	0	0	0	22	59	28	29	83	28	0	27
asv-632	0	29	23	12	0	0	0	34	19	0	0	0	0	0	0	0	0	0	0	6	30	0	0	0	0	0	0	26	28	52	0	22	0	0	14	34	46	0	0	0	0	0	0	27	27	51	0	0	0
asv-633	0	0	0	0	0	0	0	0	0	0	0	0	0	0	0	0	0	0	0	0	0	0	0	0	0	0	0	0	0	0	0	0	47	23	0	0	0	0	0	0	26	0	0	0	0	0	0	0	0
asv-634	0	64	36	0	25	36	0	22	0	22	0	0	0	44	0	22	32	27	0	24	43	0	46	0	0	0	18	54	0	0	0	0	0	0	0	0	0	0	0	0	0	0	0	0	0	0	0	0	0
asv-635	0	0	0	0	0	37	16	12	16	15	0	23	22	26	0	0	0	0	0	6	37	12	5	0	0	0	9	69	0	22	0	7	41	0	18	10	18	0	0	0	0	17	0	0	0	0	18	12	11
asv-636	0	0	0	0	0	0	0	0	0	0	0	0	13	21	0	0	0	0	0	0	0	0	0	0	0	0	0	0	0	0	0	0	0	39	153	29	0	0	0	0	0	0	0	0	0	0	0	138	107
asv-637	0	0	0	0	0	0	0	0	0	0	0	9	16	0	0	0	0	0	0	0	0	0	0	0	0	0	17	0	0	11	0	17	0	8	25	11	12	0	0	0	0	10	0	0	0	0	0	10	4
asv-638	0	0	0	0	0	0	0	0	0	0	0	0	18	0	0	0	0	0	0	0	0	0	0	0	0	0	0	0	9	51	0	19	0	16	19	23	18	0	0	0	7	0	0	0	0	0	0	14	0
asv-639	0	0	0	0	4	0	0	6	5	5	0	0	0	0	0	0	5	0	0	0	5	0	0	0	0	0	0	27	12	34	13	16	57	9	7	33	31	0	0	0	0	14	0	15	19	18	33	14	36
asv-640	0	0	0	0	0	0	0	0	0	0	0	0	0	0	0	0	0	0	0	0	0	0	0	0	0	0	0	0	0	0	0	0	0	0	0	0	0	0	0	0	0	0	0	0	0	0	0	0	0
asv-641	0	0	54	0	0	25	15	19	43	46	0	0	6	21	0	0	0	0	0	0	124	0	0	0	0	0	0	68	0	27	12	0	0	0	0	0	13	0	0	0	0	0	0	0	0	10	0	0	0
asv-642	0	0	0	13	0	0	0	0	0	0	0	0	0	0	0	0	0	0	0	0	0	0	11	0	0	0	0	27	0	0	0	0	0	0	0	0	0	0	0	0	0	0	0	0	0	0	0	0	0
asv-643	0	0	0	0	0	0	0	0	0	0	0	0	0	0	0	0	0	0	0	0	0	0	0	0	0	0	0	0	30	0	0	43	0	0	0	0	0	0	0	0	0	0	46	0	68	217	0	0	0
asv-644	0	0	0	0	9	50	0	13	26	0	0	96	171	104	0	0	0	0	0	0	0	0	0	0	0	0	27	0	0	0	0	0	0	0	0	0	0	0	0	0	0	0	0	0	0	0	0	0	0
asv-645	0	12	0	0	3	0	0	0	0	0	0	0	0	0	0	34	15	30	14	0	0	0	0	0	0	0	0	0	0	0	0	0	0	0	0	0	0	0	0	0	0	0	0	0	0	0	0	0	0
asv-646	0	0	0	0	0	0	0	0	0	0	0	0	0	0	0	0	0	0	0	0	0	0	0	0	0	0	0	0	0	0	0	0	0	0	0	0	0	0	0	0	0	0	0	0	0	0	0	0	0
asv-647	0	0	0	0	0	0	0	0	0	0	0	0	0	0	0	0	0	0	0	0	0	0	0	0	0	0	0	0	0	96	0	44	0	0	0	0	0	0	0	0	0	0	40	62	52	104	0	0	34
asv-648	0	0	0	0	0	0	0	0	0	0	0	0	0	0	0	0	0	0	0	0	0	0	0	0	0	0	0	0	0	0	0	0	0	0	0	0	0	0	104	43	25	5	0	0	0	0	0	0	0
asv-649	0	41	0	0	25	0	0	0	0	0	0	0	0	0	0	0	70	23	43	25	0	28	40	26	0	0	0	0	0	0	0	0	0	0	0	0	0	0	0	0	0	0	0	0	0	0	0	0	0
asv-650	0	0	0	0	0	0	0	0	0	0	0	162	21	0	0	0	0	0	0	0	0	0	0	0	0	0	17	11	0	0	0	0	23	0	0	0	0	0	0	0	129	126	0	0	0	0	0	0	0
asv-651	0	5	5	2	0	0	0	3	23	7	0	0	0	0	0	0	0	0	0	0	6	16	0	0	0	0	0	0	0	28	7	25	0	0	7	0	9	0	0	0	0	0	58	25	42	151	0	6	5
asv-652	0	0	0	0	0	2	13	0	0	0	0	0	0	0	0	0	0	0	0	0	13	0	0	0	0	0	0	0	0	0	12	0	0	9	0	13	11	0	0	0	0	0	0	0	0	0	0	0	0
asv-653	0	0	0	37	0	0	13	0	21	23	0	0	0	0	0	0	0	0	0	0	27	0	0	0	0	0	0	0	48	39	18	43	0	24	41	45	12	0	0	0	0	0	0	19	12	29	0	0	0
asv-654	0	0	0	0	0	0	0	0	0	0	0	0	0	0	0	0	0	0	0	0	0	0	0	0	0	0	0	0	91	34	0	21	0	0	41	44	39	0	0	0	0	0	0	0	16	0	0	0	124
asv-655	0	21	28	0	14	0	0	22	17	0	0	0	0	0	0	13	38	24	11	15	56	63	0	29	0	0	0	53	0	0	0	20	0	0	0	0	0	0	0	0	0	0	25	0	0	28	0	0	0
asv-656	0	0	15	0	0	0	0	8	14	0	0	0	6	29	0	18	14	9	5	9	27	0	17	14	0	0	24	62	0	10	0	0	16	0	0	10	0	0	0	0	0	15	0	26	9	26	0	13	28
asv-657	0	0	6	4	0	0	0	0	0	0	0	0	0	0	0	0	0	0	0	0	46	19	0	0	0	0	0	0	0	0	0	0	0	0	0	0	0	0	0	0	0	0	0	13	0	16	0	0	0
asv-658	0	0	0	0	0	0	0	0	0	0	0	0	0	0	0	0	0	0	0	0	0	0	0	0	0	0	0	0	0	0	0	0	20	0	0	0	0	0	0	0	6	0	0	0	0	0	12	0	0
asv-659	0	200	65	0	88	0	0	0	0	0	0	0	0	0	0	60	59	0	0	0	0	0	0	0	0	0	0	0	0	0	0	0	0	0	0	0	0	0	0	0	0	0	0	0	0	0	0	0	0
asv-660	0	19	16	0	8	18	12	14	0	19	0	0	0	0	0	0	13	16	0	17	52	24	13	19	0	0	0	38	0	0	0	0	15	0	0	0	0	0	0	0	0	0	0	0	0	0	19	0	0
asv-661	0	0	0	0	0	72	0	0	0	0	0	0	13	55	0	0	0	0	0	44	69	0	0	0	0	0	0	219	0	0	0	0	0	0	0	0	0	0	0	0	0	0	0	0	0	0	0	0	0
asv-662	0	26	22	9	11	5	41	81	109	22	0	0	0	8	0	0	0	0	0	0	9	43	0	0	0	0	0	0	0	27	10	0	0	6	13	14	11	0	0	0	0	4	0	0	0	0	0	0	0
asv-663	0	85	38	19	78	5	0	24	53	32	0	0	0	0	0	11	11	13	10	0	19	25	8	5	0	0	0	4	0	0	4	12	0	0	0	0	0	0	0	0	0	0	2	0	0	4	0	0	0
asv-664	0	0	0	0	0	0	0	7	0	0	0	0	0	0	0	0	0	0	0	0	0	0	0	0	0	0	0	0	52	173	53	63	0	0	26	32	40	0	0	0	0	0	0	0	16	0	0	0	0
asv-665	0	41	17	0	18	5	0	0	8	5	0	0	0	0	0	148	52	59	57	3	0	0	15	15	0	0	0	0	0	7	0	0	0	0	0	0	0	0	0	0	0	0	0	0	0	11	0	0	0
asv-666	0	49	53	38	26	0	0	12	16	27	0	0	0	0	0	21	73	46	24	0	0	14	30	28	0	0	0	0	0	0	0	0	0	0	0	0	0	0	0	0	0	0	0	0	0	0	0	0	0
asv-667	0	0	0	0	0	0	0	10	25	0	0	0	0	5	0	0	0	0	0	0	0	16	0	0	0	0	0	0	12	118	13	14	0	17	39	48	54	0	0	0	0	0	0	0	23	0	0	18	12
asv-668	0	0	13	0	0	0	0	0	0	0	0	80	33	15	0	0	0	0	0	0	0	0	0	0	0	0	47	34	6	19	0	10	49	0	17	0	0	0	0	0	29	25	0	0	14	12	18	0	0
asv-669	0	0	0	0	0	0	0	0	0	0	0	0	0	0	0	0	0	0	0	0	0	0	0	0	0	0	0	0	0	0	0	0	0	0	0	0	0	0	0	0	0	0	0	0	0	0	0	0	0
asv-670	0	0	0	0	0	7	0	0	0	0	0	390	48	11	0	0	0	0	0	0	0	0	0	0	0	0	0	0	0	0	0	0	0	0	0	0	0	0	0	0	0	0	0	0	0	0	0	0	0
asv-671	0	0	0	0	0	0	0	0	0	0	0	0	0	0	0	0	0	0	0	0	0	0	0	0	0	0	0	0	0	0	0	0	0	0	0	0	0	0	0	0	0	0	0	0	0	0	0	0	0
asv-672	0	35	0	0	40	0	93	0	76	50	0	0	0	0	0	0	0	0	0	0	120	0	0	0	0	0	0	0	0	0	0	0	0	0	0	0	0	0	0	0	0	0	0	0	0	0	0	9	0
asv-673	0	0	0	0	0	0	0	0	0	0	0	0	0	0	0	0	0	0	0	0	0	0	0	0	0	0	0	0	32	47	0	0	0	0	0	24	40	0	0	14	24	17	27	29	30	21	0	26	41
asv-674	0	0	0	0	0	0	0	0	0	0	0	0	0	0	0	0	0	0	0	0	0	0	0	0	0	0	0	0	0	0	0	0	0	0	0	0	0	0	0	0	0	0	0	0	0	0	0	0	0
asv-675	0	0	4	0	0	0	0	0	0	11	0	27	21	16	0	26	31	62	0	16	58	19	0	28	0	0	30	37	0	0	0	0	12	0	0	0	0	0	3	3	11	15	0	0	0	0	0	0	0
asv-676	0	0	0	0	0	0	10	11	0	0	0	0	0	0	0	0	8	0	0	7	19	49	0	0	0	0	0	0	13	76	26	34	0	9	13	18	33	0	0	0	0	0	0	9	18	13	0	17	15
asv-677	0	0	0	0	0	0	0	0	0	0	0	0	0	0	0	0	0	0	0	0	0	0	0	0	0	0	0	0	0	38	34	0	29	0	0	0	20	0	0	0	51	56	0	38	0	24	25	17	0
asv-678	0	0	0	0	0	0	0	0	0	0	0	0	0	0	0	0	0	0	0	0	0	0	0	0	0	0	0	0	47	0	0	0	0	0	24	23	5	0	0	0	0	0	91	0	0	0	0	13	200
asv-679	0	0	0	0	0	0	0	0	0	0	0	0	0	0	0	0	0	0	0	0	0	0	0	0	0	0	0	0	0	0	0	0	0	0	0	0	0	0	0	0	0	0	0	0	0	0	0	0	0
asv-680	0	0	0	0	0	10	0	0	0	0	0	0	29	0	0	9	0	0	0	14	21	0	7	0	0	0	68	75	0	0	0	0	20	0	0	0	0	0	0	0	7	26	0	0	0	0	22	27	23
asv-681	0	0	0	0	0	5	0	6	0	0	0	24	9	0	0	0	0	0	0	0	0	0	0	0	0	0	0	9	0	0	0	0	0	0	0	0	0	0	0	0	0	0	0	0	0	0	0	0	0
asv-682	0	0	0	0	0	0	0	0	0	0	0	0	0	0	0	0	0	0	0	0	0	0	0	0	0	0	0	0	43	87	44	61	0	0	0	54	51	0	0	0	0	0	0	25	0	34	0	0	0
asv-683	0	0	0	0	0	0	0	0	0	0	0	0	0	0	0	0	0	13	0	0	14	0	0	0	0	0	0	0	0	0	0	0	0	0	0	0	0	0	0	65	29	0	0	0	0	0	57	0	0
asv-684	0	39	48	22	18	0	0	0	0	0	0	0	0	0	0	45	128	85	61	0	0	0	0	0	0	0	0	0	0	0	0	0	0	0	0	0	0	0	0	0	0	0	0	0	0	0	0	0	0
asv-685	0	0	0	10	0	0	18	26	26	0	0	0	0	25	0	0	0	0	0	15	39	58	0	0	0	0	0	130	0	8	0	0	18	0	18	21	11	0	0	0	0	0	0	0	0	0	0	10	0
asv-686	0	0	0	0	0	0	0	0	0	0	0	0	0	0	0	0	0	0	0	0	0	0	0	0	0	0	0	0	0	110	0	28	0	17	40	32	62	0	0	0	0	17	0	29	0	0	0	0	32
asv-687	0	0	0	0	0	0	0	0	0	0	0	0	0	0	0	0	0	0	0	0	0	0	0	0	0	0	0	0	0	0	0	0	0	0	0	0	0	0	0	0	0	0	0	0	0	0	0	0	0
asv-688	0	50	38	0	40	38	0	26	53	23	0	0	12	21	0	0	0	13	0	12	27	20	0	0	0	0	0	0	26	14	0	22	0	0	0	0	8	0	0	0	0	0	0	0	0	0	0	0	0
asv-689	0	12	0	0	14	20	0	0	0	0	0	74	34	24	0	0	0	0	0	0	6	0	0	0	0	0	21	23	6	8	0	0	16	6	6	11	20	0	0	10	20	24	0	23	4	0	4	0	12
asv-690	0	0	0	0	0	0	0	0	0	0	0	0	0	0	0	0	0	0	0	0	0	0	0	0	0	0	0	0	0	0	0	0	0	0	0	0	0	0	0	0	0	0	0	0	0	0	0	0	0
asv-691	0	0	0	0	0	12	0	0	0	0	0	45	108	21	0	0	0	0	0	0	0	6	0	0	0	0	108	29	0	0	0	0	18	20	0	0	0	0	0	0	0	0	0	0	0	0	0	64	11
asv-692	0	142	0	0	109	15	0	17	44	33	0	0	34	27	0	0	20	0	0	0	0	0	0	0	0	0	0	0	0	0	0	0	0	0	0	0	0	0	0	0	0	0	0	0	0	0	0	0	0
asv-693	0	57	35	34	45	0	0	13	22	21	0	0	0	0	0	45	36	50	21	0	0	10	13	12	0	0	0	0	11	0	0	0	0	0	0	0	0	0	0	0	0	0	0	0	0	16	0	0	0
asv-694	0	20	28	7	35	32	26	22	24	26	0	0	0	28	0	4	0	19	18	0	52	28	13	7	0	0	8	44	0	0	0	0	0	0	0	0	0	0	0	0	0	0	0	0	0	0	0	0	0
asv-695	0	0	83	29	22	0	0	0	13	84	0	0	0	0	0	0	69	42	14	0	0	0	17	67	0	0	0	0	0	0	0	0	0	0	0	0	0	0	0	0	0	0	0	0	0	0	0	0	0
asv-696	0	0	0	0	0	0	39	0	0	10	0	95	45	0	0	0	0	0	0	0	137	4	0	0	0	0	0	0	0	0	0	3	0	4	0	0	11	0	0	0	44	9	10	0	0	0	0	9	0
asv-697	0	0	0	0	0	0	0	0	0	0	0	0	0	0	0	0	0	0	0	0	0	0	0	0	0	0	0	0	4	0	3	7	0	0	0	0	5	0	0	0	0	0	0	0	11	0	0	7	0
asv-698	0	0	0	0	0	0	0	0	0	0	0	0	0	0	0	0	0	0	0	0	0	0	0	0	0	0	0	0	0	0	0	0	0	0	0	0	0	0	0	0	0	0	0	0	0	0	0	0	0
asv-699	0	12	0	0	0	14	0	0	0	0	0	78	21	29	37	0	11	0	0	0	11	0	0	8	0	0	0	40	0	0	0	0	0	0	0	0	0	0	0	0	0	0	0	0	0	0	0	0	0
asv-700	0	0	0	0	0	0	0	0	0	0	0	0	0	0	0	0	0	0	0	0	0	0	0	0	0	0	0	0	0	0	0	0	0	0	0	0	0	0	0	0	0	0	0	0	0	0	0	0	0
asv-701	0	18	0	0	0	0	0	0	0	0	0	0	0	0	0	31	0	0	13	0	0	0	0	0	0	0	0	0	0	36	0	29	0	0	0	0	0	0	0	0	0	0	77	31	37	76	0	0	0
asv-702	0	0	0	0	0	0	0	0	0	0	0	0	0	0	0	0	0	0	0	0	0	0	0	0	0	0	0	0	60	0	10	18	0	43	13	15	6	0	0	0	0	0	26	0	0	0	0	173	28
asv-703	0	0	0	0	0	36	0	0	30	0	0	226	44	40	0	0	0	0	0	0	0	0	0	0	0	0	0	51	0	0	0	0	0	0	0	0	0	0	0	0	0	0	0	0	0	0	0	0	0
asv-704	0	0	0	0	0	0	0	0	0	0	0	0	0	0	0	0	0	0	0	0	0	0	0	0	0	0	0	0	0	0	0	0	82	20	0	14	0	0	0	30	152	102	0	0	0	0	11	0	0
asv-705	0	0	0	0	0	0	0	0	0	0	0	0	0	0	0	0	0	0	0	0	0	0	0	0	0	0	0	0	0	0	0	0	0	0	0	0	0	0	0	0	0	0	0	0	0	0	0	0	0
asv-706	0	0	0	0	0	0	0	0	0	0	0	0	0	0	0	4	0	0	0	0	0	0	0	0	0	0	0	0	0	15	0	16	0	0	0	0	0	0	0	0	0	0	102	20	52	181	0	0	0
asv-707	0	0	0	0	0	0	0	0	0	0	0	0	0	0	0	0	0	0	0	0	0	0	0	0	0	0	0	0	45	36	0	42	0	20	19	14	30	0	0	0	10	8	0	0	0	27	15	39	40
asv-708	0	0	0	0	0	0	0	0	0	0	0	0	0	0	0	0	0	0	0	0	0	0	0	0	0	0	0	0	0	0	0	0	0	0	0	0	0	0	0	0	0	0	0	0	0	0	0	0	0
asv-709	0	60	26	16	20	13	0	20	57	30	0	0	0	0	0	13	10	20	11	14	36	9	14	22	0	0	0	0	4	0	0	0	0	0	0	0	0	0	0	0	0	0	0	0	0	0	0	0	0
asv-710	0	0	0	0	0	0	0	0	23	0	0	0	0	0	0	0	0	0	0	0	28	0	0	0	0	0	30	0	0	44	0	0	0	32	36	49	43	0	0	0	0	0	0	16	0	0	0	20	34
asv-711	0	0	0	0	0	0	0	0	0	0	34	80	62	0	155	0	0	0	0	0	0	0	0	0	72	0	0	0	0	0	0	0	0	0	0	0	0	0	0	0	0	0	0	0	0	0	0	0	0
asv-712	0	0	0	0	0	0	0	0	0	0	0	0	0	0	0	0	0	0	0	0	0	0	0	0	0	0	0	0	0	0	0	0	132	0	0	0	0	0	0	0	0	23	0	0	0	0	130	78	27
asv-713	0	0	0	0	0	0	0	0	0	0	0	0	0	0	0	0	0	0	0	0	0	0	0	0	0	0	0	0	0	0	0	0	0	0	0	0	0	0	0	0	0	0	0	0	0	0	0	0	0
asv-714	0	0	0	0	0	0	0	0	0	0	0	0	0	0	0	0	0	0	0	0	0	0	0	0	0	0	0	0	0	0	0	0	0	0	0	0	0	0	0	0	0	0	0	0	0	0	0	0	0
asv-715	0	0	0	0	0	0	0	0	0	0	0	0	0	0	0	0	0	0	0	0	0	0	0	0	0	0	0	0	0	0	0	0	0	0	0	0	0	0	0	0	0	0	0	0	0	0	0	0	0
asv-716	0	108	0	0	46	0	0	0	0	0	0	0	0	0	0	70	59	34	37	0	0	0	45	24	0	0	0	0	0	0	0	0	0	0	0	0	0	0	0	0	0	0	0	0	0	0	0	0	0
asv-717	0	0	0	0	0	0	0	0	0	0	0	0	0	0	0	29	54	55	68	0	0	0	0	21	0	0	0	0	0	48	17	0	0	0	0	0	0	0	0	0	0	0	0	37	17	9	0	0	0
asv-718	0	49	0	0	18	0	0	0	20	0	0	0	5	6	0	72	64	74	42	0	0	0	20	32	0	0	0	0	0	0	0	0	0	0	0	0	0	0	0	0	0	0	0	0	0	0	0	0	0
asv-719	0	65	41	17	48	0	0	12	22	30	0	0	0	0	0	32	58	23	14	0	12	0	0	25	0	0	0	0	10	0	0	0	0	0	0	0	0	0	0	0	0	0	0	0	0	9	0	0	0
asv-720	0	0	0	0	0	0	0	0	0	0	0	0	0	0	0	0	0	0	0	0	0	0	0	0	0	0	0	0	91	74	39	54	12	0	32	65	51	0	0	0	0	0	0	0	0	0	0	0	0
asv-721	0	18	13	0	30	0	11	29	17	0	0	0	0	0	0	16	24	0	19	0	0	0	0	24	0	0	0	0	0	0	0	0	0	0	33	17	0	0	0	0	0	0	0	0	0	0	40	0	83
asv-722	0	0	0	0	0	15	0	0	18	0	0	219	68	21	0	0	0	0	0	0	0	0	0	0	0	0	51	24	0	0	0	0	0	0	0	0	0	0	0	0	0	0	0	0	0	0	0	0	0
asv-723	43	0	0	0	0	0	0	0	10	0	21	184	23	28	77	0	0	0	0	0	0	0	0	0	12	0	17	0	0	0	0	0	0	0	0	0	0	0	0	0	0	0	0	0	0	0	0	0	0
asv-724	0	0	0	0	0	0	10	12	23	13	0	0	0	0	0	0	0	0	0	5	28	25	0	0	0	0	0	24	0	36	23	17	0	11	15	19	26	0	0	0	0	0	0	0	8	8	0	14	8
asv-725	0	0	0	0	0	0	0	0	21	0	0	0	0	34	0	0	0	0	0	0	24	0	0	0	0	0	0	36	12	29	21	18	34	0	0	25	21	0	0	0	0	24	9	12	14	28	0	0	0
asv-726	0	127	47	0	57	0	0	0	0	0	0	0	0	0	0	69	39	37	36	0	0	0	0	0	0	0	0	0	0	0	0	0	0	0	0	0	0	0	0	0	0	0	0	0	0	0	0	0	0
asv-727	0	0	0	0	0	0	0	0	0	0	0	0	0	0	0	0	0	0	0	0	0	0	0	0	0	0	0	0	0	0	0	0	0	0	0	0	0	0	0	0	0	0	0	0	0	0	0	0	0
asv-728	0	0	0	0	0	0	0	0	0	0	0	47	0	0	0	0	0	0	0	0	0	0	0	0	0	0	25	0	0	0	0	0	38	0	0	0	0	0	0	12	25	60	0	0	0	0	0	0	0
asv-729	0	0	0	0	0	0	0	0	0	0	0	0	0	0	0	0	0	0	0	0	0	0	23	0	0	0	0	0	0	0	0	0	0	0	0	0	0	0	0	0	0	0	0	0	0	0	0	0	0
asv-730	0	0	0	0	0	0	0	0	0	0	0	0	0	0	0	27	0	0	0	0	0	0	0	0	0	0	0	0	0	58	14	0	101	29	0	31	30	0	0	0	0	59	0	0	0	0	33	0	0
asv-731	0	0	0	0	0	0	0	0	0	0	0	0	0	0	0	0	0	14	10	0	0	0	0	0	0	0	0	0	0	0	0	0	0	0	0	0	0	0	0	0	0	0	0	0	0	0	0	0	0
asv-732	0	0	0	0	0	0	0	0	0	0	0	0	0	0	0	0	0	0	0	0	0	0	0	0	0	0	0	0	0	0	0	0	0	0	0	0	0	0	0	0	0	0	0	0	0	0	0	0	0
asv-733	0	0	0	0	0	0	0	0	0	0	0	0	0	0	0	0	0	0	0	0	0	0	0	0	0	0	0	0	20	37	0	0	0	0	0	10	23	0	0	0	0	0	101	25	0	40	5	9	54
asv-734	0	0	0	0	0	19	0	0	0	0	0	23	48	28	0	0	20	0	0	16	0	0	0	0	0	0	71	92	0	0	0	0	34	0	0	0	0	0	0	0	0	27	0	0	0	0	0	0	0
asv-735	0	0	0	0	0	0	0	0	0	0	0	0	0	0	0	0	0	0	0	0	0	0	0	0	0	0	0	0	0	0	0	0	0	0	0	0	0	0	0	0	0	0	0	0	0	0	0	0	0
asv-736	0	5	0	0	11	0	0	13	13	8	0	0	8	0	0	0	13	15	10	18	40	0	19	14	0	0	13	25	0	14	0	9	17	9	0	0	0	0	0	0	0	0	17	15	14	37	0	0	10
asv-737	0	0	0	0	0	0	0	0	0	0	0	0	0	0	0	0	0	0	0	0	0	0	0	0	0	0	0	0	0	0	0	0	27	0	0	0	0	0	0	47	91	102	0	0	0	0	0	0	0
asv-738	0	0	0	0	0	0	0	0	0	0	0	0	0	0	0	0	0	0	0	0	0	0	0	0	0	0	0	0	0	65	0	40	0	0	116	90	45	0	0	0	0	0	0	0	0	0	0	16	0
asv-739	0	0	0	0	0	0	0	0	0	0	0	0	0	0	0	0	0	0	0	0	0	0	0	0	0	0	0	0	0	0	0	0	0	0	0	0	0	125	103	0	0	0	0	0	0	0	0	0	0
asv-740	0	0	15	0	0	0	0	0	0	0	0	0	0	0	0	0	0	0	0	0	0	0	0	0	0	0	0	0	14	0	0	0	0	0	0	0	0	0	0	0	0	0	0	0	0	0	0	0	0
asv-741	0	0	0	0	0	0	0	0	0	0	0	0	0	0	0	80	0	0	0	0	0	0	0	0	0	0	0	0	0	62	18	51	0	0	0	0	0	0	0	0	0	0	0	21	63	58	0	5	0
asv-742	43	0	0	0	0	0	0	0	0	0	0	109	0	0	218	0	0	0	0	0	0	16	0	0	0	0	0	0	0	0	0	0	0	0	0	0	0	0	0	0	0	0	0	0	0	0	0	0	0
asv-743	0	58	18	12	45	0	0	28	18	0	0	0	0	0	0	53	40	35	47	0	22	18	6	0	0	0	0	0	0	0	0	0	0	0	0	0	0	0	0	0	0	0	0	0	0	0	0	0	0
asv-744	0	0	0	0	4	0	0	7	1	0	0	11	0	9	0	1	0	0	0	0	3	0	0	0	0	0	20	7	0	2	0	0	0	16	0	0	27	0	0	0	22	3	11	7	7	12	0	11	9
asv-745	0	0	0	0	0	0	0	0	0	0	0	59	13	0	0	0	5	0	0	0	0	0	0	0	0	0	21	0	0	15	8	0	0	0	0	10	12	0	0	0	0	0	0	0	0	0	0	0	0
asv-746	0	0	0	0	0	0	0	0	0	0	0	0	0	0	0	0	0	0	0	0	0	0	0	0	0	0	0	0	0	0	0	0	0	0	0	0	0	0	0	0	0	0	0	0	0	0	0	0	0
asv-747	0	0	0	0	0	0	0	0	0	0	0	0	0	0	0	0	0	0	0	0	0	0	0	0	0	0	0	0	0	0	0	0	0	0	0	0	0	0	54	53	36	34	0	0	0	0	0	0	0
asv-748	0	19	0	0	0	0	0	0	0	0	0	0	0	0	0	0	0	0	0	0	0	0	0	0	0	0	0	0	0	14	5	5	19	17	11	53	54	0	0	0	0	14	0	0	6	6	0	25	59
asv-749	0	0	0	0	0	0	0	0	0	0	0	23	0	0	0	0	0	0	0	0	0	0	0	0	0	0	0	0	0	0	0	0	6	0	0	0	0	0	0	0	14	33	0	0	0	0	0	0	0
asv-750	0	0	0	0	0	0	0	0	0	0	0	0	0	0	0	0	0	0	0	0	0	0	0	0	0	0	0	0	0	0	0	0	41	0	0	0	0	19	0	27	42	35	0	0	0	0	0	0	20
asv-751	0	19	13	0	30	0	0	27	82	39	0	0	0	0	0	0	9	0	0	0	0	0	9	0	0	0	0	0	15	0	9	14	0	0	0	0	0	0	0	0	0	0	0	0	0	0	0	0	0
asv-752	0	0	0	0	0	0	0	0	0	0	0	0	0	0	0	0	0	0	0	0	0	0	0	0	0	0	0	0	0	0	0	0	0	0	0	0	0	0	0	0	0	0	0	0	0	0	0	0	0
asv-753	0	23	8	13	12	0	10	36	72	33	0	0	0	0	0	0	0	0	6	0	37	61	7	0	0	0	0	0	0	7	0	5	0	0	0	8	0	0	0	0	0	0	0	0	21	19	0	8	0
asv-754	0	0	0	0	0	0	0	0	0	0	0	0	0	0	0	0	0	0	0	0	0	0	0	0	0	0	0	0	0	0	0	0	0	0	0	0	0	0	0	0	0	0	0	0	0	0	0	0	0
asv-755	0	0	0	0	0	0	0	0	0	0	0	0	0	0	0	0	0	0	0	0	0	0	0	0	0	0	0	0	0	0	0	0	0	0	0	0	0	0	0	0	0	0	0	0	0	0	0	0	0
asv-756	0	34	16	14	26	0	0	5	14	14	0	0	0	6	0	23	50	21	21	10	19	0	25	13	0	0	7	17	0	9	0	8	0	0	0	0	0	0	0	0	0	0	0	0	6	11	0	0	9
asv-757	0	24	29	29	0	0	0	28	39	0	0	0	0	0	0	46	38	0	16	0	50	0	36	25	0	0	0	0	0	0	0	0	0	0	0	0	0	0	0	0	0	0	0	0	0	30	0	0	0
asv-758	0	0	0	0	0	0	0	0	0	0	0	0	0	0	0	0	0	0	0	0	0	0	0	0	0	0	0	0	21	27	34	32	7	11	0	11	20	0	0	0	0	0	7	6	9	12	0	0	0
asv-759	0	0	0	0	0	0	0	0	0	0	0	0	0	0	0	0	0	0	0	0	0	0	0	0	0	0	0	0	0	9	7	13	0	0	0	0	0	0	0	0	0	0	24	17	35	47	0	0	0
asv-760	0	84	0	0	21	0	0	0	0	0	0	0	0	0	0	132	32	30	71	0	0	0	0	0	0	0	0	0	0	0	0	0	0	0	0	0	0	0	0	0	0	0	0	0	0	0	0	0	0
asv-761	0	0	0	3	0	0	0	0	8	0	0	0	0	0	0	0	0	0	0	0	7	0	0	0	0	0	8	24	0	64	29	50	0	17	30	38	37	0	0	0	0	0	0	0	0	4	5	10	9
asv-762	0	0	0	0	0	0	0	0	0	0	0	0	0	0	0	0	0	0	0	0	0	0	0	0	0	0	0	0	0	0	0	0	0	0	0	0	0	82	99	59	21	32	0	0	0	0	0	0	0
asv-763	0	71	23	0	24	21	0	10	28	13	0	0	0	23	0	22	33	38	5	0	20	9	0	10	0	0	0	32	0	0	0	0	0	0	0	0	0	0	0	0	0	0	0	0	0	0	0	0	0
asv-764	0	0	0	0	0	0	0	0	34	0	0	35	70	0	0	0	0	0	0	0	22	0	0	0	0	0	36	26	0	0	0	0	33	0	0	0	0	0	0	6	24	96	0	0	0	0	0	0	0
asv-765	0	0	0	0	0	0	0	0	0	0	0	0	0	0	0	0	0	0	0	0	0	0	0	0	0	0	0	0	0	0	0	0	0	0	0	0	0	0	0	0	0	0	0	0	0	0	0	0	0
asv-766	0	0	0	0	0	0	0	0	0	0	0	0	0	0	0	0	0	0	0	0	0	0	0	0	0	0	0	0	0	0	0	0	0	0	0	0	0	0	0	0	0	0	0	0	0	0	0	0	0
asv-767	0	19	20	0	18	8	7	16	0	0	0	0	0	0	0	0	18	0	3	0	25	29	0	0	0	0	0	8	18	0	18	18	0	0	0	12	6	0	0	0	0	0	18	18	18	61	0	0	0
asv-768	0	0	0	0	0	0	16	25	0	0	0	0	0	0	0	0	0	0	0	0	0	30	0	0	0	0	0	0	20	30	15	16	0	11	9	12	27	0	0	0	0	0	0	9	12	0	0	0	0
asv-769	0	49	38	14	12	0	0	15	28	20	0	0	0	0	0	39	47	29	21	0	20	15	17	15	0	0	0	0	0	0	0	0	0	0	0	0	0	0	0	0	0	0	0	0	0	0	0	0	0
asv-770	0	0	0	0	0	0	0	0	0	0	0	0	0	0	0	0	0	0	0	0	0	0	0	0	0	0	0	0	46	42	27	42	0	0	16	35	68	0	0	0	0	0	0	0	49	0	0	19	0
asv-771	0	0	0	0	0	0	0	0	0	0	0	0	0	0	0	0	0	0	0	0	0	0	0	0	0	0	0	0	0	0	0	0	0	0	0	0	0	0	0	0	0	0	0	0	0	0	0	0	0
asv-772	0	70	0	32	138	0	0	0	0	0	0	0	0	0	0	69	0	0	68	0	0	0	0	0	0	0	0	0	0	0	0	0	0	0	0	0	0	0	0	0	0	0	0	0	0	0	0	0	0
asv-773	0	18	4	0	12	0	0	0	0	0	0	0	0	0	0	0	0	0	0	0	0	5	0	0	0	0	0	0	0	0	0	0	0	0	0	0	0	0	0	0	0	0	0	0	0	0	0	0	0
asv-774	0	0	0	0	0	13	10	0	0	0	0	0	0	0	0	0	0	0	0	0	0	0	0	0	0	0	0	0	0	39	0	27	0	12	78	9	31	0	0	0	0	0	0	0	13	0	0	40	31
asv-775	0	0	0	0	0	0	5	0	0	0	0	0	0	0	0	0	0	0	0	0	0	0	0	0	0	0	20	30	0	0	0	0	0	0	0	0	0	0	0	0	0	0	0	0	0	0	0	0	14
asv-776	0	0	0	0	0	0	0	0	0	0	0	0	0	0	0	0	0	0	0	0	0	0	0	0	0	0	0	0	0	0	0	0	0	0	0	0	0	0	0	0	0	0	0	0	0	0	0	0	0
asv-777	0	72	35	15	48	0	0	0	19	13	0	0	0	0	0	45	30	46	16	0	9	0	12	13	0	0	0	0	0	0	0	0	0	0	0	0	0	0	0	0	0	0	0	0	0	0	0	0	0
asv-778	0	26	0	0	0	17	0	0	33	0	0	0	0	0	0	0	0	8	8	14	30	18	0	13	0	0	0	0	24	34	27	34	0	0	0	0	0	0	0	0	0	0	0	0	0	36	17	7	0
asv-779	0	0	0	0	0	0	0	0	0	0	0	0	0	0	0	0	0	0	0	0	0	0	0	0	0	0	11	0	0	0	0	0	0	0	0	0	3	0	0	0	0	0	0	0	0	0	0	0	0
asv-780	0	0	0	0	0	0	0	0	0	0	0	111	0	0	0	0	0	0	0	0	0	0	0	0	0	0	50	0	0	0	0	0	0	0	0	0	0	0	0	15	0	0	0	0	0	0	0	0	0
asv-781	0	0	0	0	0	0	0	41	23	13	0	0	18	18	0	0	0	0	0	0	0	12	0	0	0	0	0	0	34	30	18	25	0	25	38	36	0	0	0	0	0	0	0	0	0	0	0	0	0
asv-782	0	0	0	0	0	0	0	93	86	0	0	0	0	0	0	0	0	0	0	0	45	71	0	0	0	0	0	0	0	74	0	0	0	0	0	0	0	0	0	0	0	0	0	0	0	0	0	0	0
asv-783	0	47	21	11	0	0	0	0	16	0	0	0	0	0	0	60	69	40	41	0	9	0	21	33	0	0	0	0	0	0	0	0	0	0	0	0	0	0	0	0	0	0	0	0	0	0	0	0	0
asv-784	0	5	0	0	13	47	0	0	0	7	0	159	95	42	0	0	0	0	0	0	0	0	0	0	0	0	0	0	0	0	0	0	0	0	0	0	0	0	0	0	0	0	0	0	0	0	0	0	0
asv-785	0	0	0	0	0	0	0	0	0	0	0	0	0	0	0	0	0	0	0	0	0	0	0	0	0	0	0	0	0	4	0	0	40	0	0	0	0	0	0	0	0	9	0	3	0	0	18	0	0
asv-786	0	0	0	0	0	12	4	11	4	0	0	20	0	0	0	0	0	0	0	13	23	0	0	0	0	0	0	20	0	24	0	6	2	17	16	0	29	0	0	12	13	26	0	11	19	0	21	15	2
asv-787	0	0	0	0	0	0	0	0	0	0	0	0	0	0	0	0	0	0	0	0	0	0	0	0	0	0	0	0	0	0	0	0	0	0	0	0	0	30	129	38	0	0	0	0	0	0	0	0	0
asv-788	0	0	0	0	0	0	0	0	0	0	0	0	0	0	0	0	0	0	0	0	0	0	0	0	0	0	0	0	0	0	0	0	0	0	0	0	0	0	0	0	0	0	0	0	0	0	0	0	0
asv-789	0	0	0	0	0	7	0	0	0	0	0	25	0	0	0	25	39	0	15	20	12	0	0	0	0	0	84	138	0	0	0	0	0	0	0	0	0	0	0	0	0	0	0	0	0	0	0	0	0
asv-790	0	0	20	49	0	0	0	0	0	0	0	0	0	0	0	0	0	0	27	0	102	64	0	0	0	0	0	0	0	0	0	0	0	0	0	0	0	0	0	0	0	0	0	0	0	39	0	0	0
asv-791	0	0	0	0	0	0	0	16	0	7	0	0	0	0	0	0	0	0	0	0	0	0	0	0	0	0	0	0	22	79	0	39	0	16	34	37	0	0	0	0	44	17	0	0	27	0	0	0	0
asv-792	0	0	9	2	19	24	0	0	15	0	0	0	9	12	0	0	0	0	0	20	29	12	9	0	0	0	22	50	7	0	4	0	16	4	0	0	6	0	0	0	15	13	4	10	0	23	0	0	0
asv-793	0	0	0	0	0	0	0	0	0	0	0	0	0	0	0	0	0	0	0	0	0	0	0	0	0	0	0	0	0	0	0	0	0	55	26	0	13	0	0	0	0	0	0	0	14	0	125	72	0
asv-794	0	7	18	13	15	5	3	29	50	23	0	0	0	0	0	7	23	32	9	0	27	27	0	21	0	0	0	0	17	12	4	14	0	0	0	2	0	0	0	0	0	0	0	3	0	0	0	0	0
asv-795	0	0	0	0	0	0	14	0	0	0	0	0	0	0	0	0	0	0	0	0	24	12	0	0	0	0	0	0	0	0	0	0	0	0	0	0	13	0	0	0	0	0	0	0	0	0	0	25	20
asv-796	0	0	0	0	0	0	0	0	0	0	0	0	0	0	0	0	0	0	0	0	0	0	0	0	0	0	0	0	0	0	0	0	0	0	0	0	0	0	0	0	0	0	0	0	0	0	0	0	0
asv-797	0	0	0	0	0	0	0	0	0	0	0	0	0	0	0	0	0	0	0	0	23	0	0	0	0	0	0	0	0	0	0	0	0	0	0	0	0	0	0	0	0	0	14	16	0	16	0	0	0
asv-798	0	63	39	0	37	0	0	0	0	0	0	0	0	0	0	0	0	0	0	0	0	0	0	0	0	0	0	0	93	0	42	0	0	0	0	0	0	0	0	0	0	0	0	0	0	0	0	0	0
asv-799	0	0	0	0	0	0	0	0	0	0	0	0	0	0	0	0	0	0	0	0	0	36	0	0	0	0	0	0	0	80	0	0	0	0	0	0	52	0	0	0	0	0	0	115	0	0	0	0	0
asv-800	0	32	18	12	15	0	10	14	24	19	0	0	0	0	0	0	0	0	0	0	17	10	0	0	0	0	0	0	18	56	14	43	0	0	0	10	11	0	0	0	0	0	0	0	0	17	0	0	0
asv-801	0	10	8	0	12	0	0	24	34	17	0	0	0	0	0	0	0	0	0	0	0	0	0	0	0	0	0	0	19	75	0	14	0	0	55	68	21	0	0	0	0	0	0	0	0	0	0	0	0
asv-802	0	0	0	0	0	0	0	0	0	0	0	0	11	7	0	0	7	0	0	7	16	0	0	0	0	0	27	64	0	0	0	0	15	0	0	0	0	0	0	13	54	45	0	0	0	0	22	0	5
asv-803	0	29	30	0	0	0	0	0	0	0	0	0	0	48	0	0	10	0	0	0	78	0	11	0	0	0	25	56	0	0	0	0	0	0	0	0	0	0	0	0	0	19	0	0	0	0	0	0	0
asv-804	0	0	11	0	0	25	8	10	17	12	0	0	0	0	0	0	22	19	5	50	83	46	19	14	0	0	0	15	0	0	0	0	0	0	0	0	0	0	0	0	0	0	0	0	0	0	0	0	0
asv-805	0	0	0	0	0	0	0	0	0	0	0	200	53	16	0	0	0	0	0	0	0	0	0	0	0	0	29	58	0	0	0	0	0	0	0	0	0	0	0	0	0	0	0	0	0	0	0	0	0
asv-806	0	0	0	0	0	0	0	0	0	0	0	0	0	0	0	0	0	0	0	0	0	0	0	0	0	0	0	0	0	0	0	42	0	0	0	0	0	0	0	0	0	0	55	0	67	192	0	0	0
asv-807	0	0	0	0	0	0	0	0	0	0	0	0	0	0	0	0	0	0	0	0	0	0	0	0	0	0	0	0	0	0	0	0	10	0	0	0	0	22	119	36	14	0	0	0	0	0	0	0	0
asv-808	0	0	0	0	0	0	0	0	0	0	0	0	0	0	0	0	0	0	0	0	0	0	0	0	0	0	0	0	0	0	0	0	0	0	0	0	0	0	0	0	0	0	0	0	0	0	0	0	0
asv-809	0	0	0	0	0	0	0	0	0	0	0	0	0	0	0	0	0	0	0	0	0	0	0	0	0	0	0	0	0	0	0	0	0	0	0	0	0	18	121	33	22	0	0	0	0	0	0	0	0
asv-810	0	0	0	0	0	0	15	32	61	26	0	0	0	13	0	0	0	0	0	0	0	0	0	0	0	0	0	0	36	29	9	26	0	0	0	22	20	0	0	0	0	0	17	11	0	30	0	0	0
asv-811	0	0	0	0	0	0	0	0	0	0	0	106	0	0	51	0	0	0	0	0	0	0	0	0	0	0	0	0	0	0	0	0	0	0	0	0	0	0	0	0	0	0	0	0	0	0	0	0	0
asv-812	0	0	0	0	0	0	0	0	0	0	0	0	0	0	0	0	0	0	0	0	11	0	0	0	0	0	12	27	0	0	0	0	56	13	10	10	12	0	0	0	0	16	0	0	0	14	47	22	22
asv-813	0	0	0	0	0	0	0	0	0	0	0	0	0	0	0	0	0	0	0	0	0	0	0	0	0	0	0	0	16	56	20	19	0	0	23	0	39	0	0	0	0	0	0	24	74	18	0	7	15
asv-814	0	0	0	0	0	13	48	52	34	0	0	18	0	7	0	0	0	0	0	0	76	0	0	0	0	0	0	0	0	0	0	0	0	0	0	0	0	0	0	0	0	0	0	0	0	0	0	0	0
asv-815	0	0	0	0	0	0	0	0	0	0	0	0	0	0	0	0	0	0	0	0	0	0	0	0	0	0	0	8	0	0	0	0	0	0	0	0	7	0	0	0	16	13	15	38	0	26	18	15	22
asv-816	0	0	0	0	0	0	0	0	0	0	0	0	0	0	0	0	0	0	0	0	0	0	0	0	0	0	0	0	0	0	0	0	0	0	0	0	0	0	0	0	0	0	0	0	0	0	0	0	0
asv-817	0	0	0	0	0	0	0	0	0	0	0	0	0	0	0	0	0	0	0	0	0	0	0	0	0	0	0	0	0	68	0	0	92	12	9	7	31	0	0	0	0	0	0	14	0	0	8	13	8
asv-818	0	0	0	0	0	16	0	0	22	6	0	6	0	11	0	0	0	0	0	0	0	0	0	0	0	0	0	0	0	28	0	0	0	0	0	0	17	0	0	0	0	0	0	0	0	0	0	0	0
asv-819	0	0	0	0	0	0	0	0	0	0	0	0	0	0	0	0	0	0	0	0	0	0	0	0	0	0	0	0	0	0	0	0	68	0	0	0	0	0	0	0	36	67	0	0	0	0	0	0	0
asv-820	0	0	0	0	0	0	0	0	0	0	0	227	39	0	0	0	0	0	0	0	0	0	0	0	0	0	30	0	0	0	0	0	0	0	0	0	0	0	0	0	0	0	0	0	18	18	0	0	15
asv-821	0	0	0	0	0	0	0	0	0	0	0	0	0	0	0	0	0	0	0	0	0	0	0	0	0	0	0	0	0	153	20	0	0	0	45	47	37	0	0	0	0	0	0	0	15	5	0	0	0
asv-822	0	8	0	0	0	0	32	27	28	13	0	0	0	0	0	0	0	0	4	0	11	28	0	0	0	0	0	0	0	39	0	0	0	0	0	18	0	0	0	0	0	0	0	0	0	0	0	0	0
asv-823	0	20	0	0	18	35	17	29	60	19	0	0	64	79	0	0	0	0	0	0	0	0	0	0	0	0	0	0	0	0	0	0	0	0	0	0	0	0	0	0	0	0	0	0	0	0	0	0	0
asv-824	0	0	0	16	0	24	0	0	19	0	0	0	0	16	0	0	42	0	0	22	40	0	45	0	0	0	0	42	15	0	0	0	0	0	0	0	35	0	0	0	0	0	0	0	0	0	13	0	0
asv-825	0	0	0	0	0	0	0	0	0	0	0	0	0	0	0	0	0	0	0	0	0	0	0	0	0	0	0	0	29	85	28	46	0	0	28	25	39	0	0	0	0	0	0	0	34	0	0	27	0
asv-826	0	0	0	0	0	0	0	0	0	0	0	0	0	0	0	0	0	0	0	0	0	0	0	0	0	0	0	0	0	0	0	0	0	0	0	0	0	0	0	0	0	0	0	0	0	0	0	0	0
asv-827	0	0	33	14	0	0	0	27	37	32	0	0	0	0	0	0	27	14	0	0	38	43	38	37	0	0	0	0	0	0	0	0	0	0	0	0	0	0	0	0	0	0	0	0	0	0	0	0	0
asv-828	0	0	0	0	0	12	0	3	0	0	0	0	25	19	0	0	0	0	0	0	0	0	11	0	0	0	42	97	0	0	0	0	64	5	0	0	0	0	0	0	9	11	0	0	0	0	41	0	0
asv-829	0	0	0	0	0	0	0	0	0	0	0	0	0	0	0	0	0	0	0	0	0	0	0	0	0	0	0	0	0	0	0	0	0	0	0	0	0	0	0	0	0	0	0	0	0	0	0	0	0
asv-830	0	0	8	0	0	12	0	7	0	0	0	4	18	0	0	0	0	0	0	19	17	4	2	0	0	0	42	119	0	0	0	0	18	0	0	0	7	0	0	0	0	30	0	0	0	0	8	3	0
asv-831	0	0	0	0	0	0	0	0	0	0	0	0	0	0	0	0	0	0	0	0	0	0	0	0	0	0	0	0	0	0	0	0	0	0	0	0	0	0	0	0	0	0	0	0	0	0	0	0	0
asv-832	0	0	0	0	0	0	0	0	0	0	0	0	0	0	0	0	0	0	0	0	0	0	0	0	0	0	0	0	0	0	0	0	0	0	0	0	0	0	0	0	0	0	0	0	0	0	0	0	0
asv-833	0	0	0	0	0	21	0	0	0	0	0	99	0	35	0	0	0	0	0	0	27	0	0	0	0	0	105	47	0	0	0	0	0	0	0	0	0	0	0	0	0	0	0	0	0	0	0	0	0
asv-834	0	0	0	0	0	10	0	0	25	0	0	0	6	24	0	0	0	0	0	0	0	0	0	0	0	0	0	0	0	28	20	20	0	0	0	0	11	0	0	0	10	27	0	0	0	0	0	0	0
asv-835	0	0	0	16	5	0	57	74	44	23	0	0	0	0	0	0	0	0	0	0	22	86	0	0	0	0	0	0	0	0	0	0	0	0	0	0	6	0	0	0	0	0	0	0	0	0	0	0	0
asv-836	0	0	0	0	0	20	0	0	0	0	0	0	78	41	0	0	0	0	0	7	12	0	0	0	0	0	106	69	0	0	0	0	0	0	0	0	0	0	0	0	0	0	0	0	0	0	0	0	0
asv-837	0	15	9	0	12	0	13	0	22	0	0	0	0	0	0	0	0	0	0	0	16	0	0	0	0	0	0	0	17	0	0	10	0	0	0	0	0	0	0	0	0	0	0	0	0	0	0	0	0
asv-838	0	0	0	0	0	0	0	0	0	0	0	0	0	0	0	0	0	0	13	0	0	0	0	0	0	0	0	0	17	19	0	22	0	0	0	0	16	0	0	0	0	0	81	19	24	117	0	4	0
asv-839	0	0	0	0	6	0	0	7	0	0	0	0	0	0	0	0	0	0	0	0	0	0	0	0	0	0	0	0	0	69	0	28	0	6	15	22	47	0	0	0	0	0	0	15	42	0	0	18	6
asv-840	0	0	0	0	0	0	29	55	0	0	0	11	10	0	0	0	0	0	0	0	24	64	0	0	0	0	0	0	0	0	0	0	0	0	0	9	0	0	0	16	0	0	0	0	0	0	0	0	0
asv-841	0	0	0	0	0	0	0	0	6	0	0	0	0	0	0	0	2	0	0	0	0	0	0	0	0	0	0	0	27	87	27	83	0	13	21	29	30	0	0	0	0	0	0	0	0	0	0	0	0
asv-842	0	0	0	0	0	0	0	0	0	0	136	0	0	0	0	0	0	0	0	0	0	0	0	0	195	0	0	0	0	0	0	0	0	0	0	0	0	0	0	0	0	0	0	0	0	0	0	0	0
asv-843	0	144	44	16	44	0	0	9	28	34	0	0	0	0	0	0	0	0	11	0	0	0	0	0	0	0	0	0	0	0	0	0	0	0	0	0	0	0	0	0	0	0	0	0	0	0	0	0	0
asv-844	0	0	0	0	0	0	0	0	0	0	0	0	0	0	0	0	0	0	0	0	0	10	0	0	0	0	0	45	0	23	4	4	0	0	7	18	29	0	0	0	0	0	0	0	0	9	0	0	0
asv-845	0	0	5	0	0	7	0	0	0	0	0	206	34	19	0	0	0	0	0	0	0	0	0	0	0	0	33	25	0	0	0	0	0	0	0	0	0	0	0	0	0	0	0	0	0	0	0	0	0
asv-846	0	0	0	0	0	0	0	0	0	0	0	0	0	0	0	0	0	0	0	0	0	0	0	0	0	0	0	0	27	60	0	0	0	0	0	35	0	0	0	17	0	68	0	0	0	0	0	0	0
asv-847	0	37	38	22	14	16	0	0	0	0	0	0	0	0	0	0	30	0	21	0	0	0	25	23	0	0	0	0	0	0	0	0	0	0	0	0	0	0	0	0	0	0	0	0	0	0	0	0	0
asv-848	0	0	0	0	0	9	16	6	13	98	0	0	0	0	0	0	0	0	0	0	56	7	0	0	0	0	0	0	0	0	0	0	0	0	0	23	0	0	0	0	0	0	0	0	0	0	0	0	0
asv-849	0	0	0	0	0	0	0	0	0	0	0	0	5	0	0	22	0	0	0	0	0	0	0	0	0	0	0	0	50	27	23	38	0	0	0	11	15	0	0	0	0	0	30	11	14	43	6	7	0
asv-850	0	20	0	0	0	10	0	29	14	0	0	0	0	0	0	0	0	0	0	0	37	0	0	0	0	0	0	0	38	39	0	36	0	0	0	8	0	0	0	0	0	0	18	0	0	23	0	0	0
asv-851	0	4	3	3	9	0	0	66	13	6	0	0	0	0	0	0	0	0	0	0	32	0	0	0	0	0	0	0	59	37	27	44	0	0	0	0	0	0	0	0	0	0	0	0	0	24	0	0	0
asv-852	0	0	0	0	0	0	0	0	0	0	0	0	0	0	0	0	0	0	0	0	0	0	0	0	0	0	0	0	0	0	0	0	0	0	0	0	0	0	0	0	0	0	0	0	0	0	0	0	0
asv-853	0	0	0	0	0	0	68	30	64	0	0	0	0	0	0	0	0	0	0	0	48	60	0	0	0	0	0	0	0	0	0	0	0	0	0	27	0	0	0	0	0	0	0	0	0	0	29	0	0
asv-854	0	0	0	0	0	0	26	29	0	0	0	0	0	0	0	0	0	0	0	0	0	0	0	0	0	0	0	0	0	74	0	0	0	0	0	0	56	0	0	0	0	0	0	0	0	0	0	0	31
asv-855	0	6	9	0	0	29	0	0	7	0	0	0	0	15	0	5	6	0	0	6	9	0	1	0	0	0	18	19	0	8	0	0	44	12	0	2	10	0	0	0	8	39	0	0	0	0	18	18	0
asv-856	0	0	11	0	0	0	10	31	17	8	0	0	0	10	0	0	0	6	0	0	31	19	0	0	0	0	0	11	18	34	0	22	49	0	0	0	22	0	0	0	0	13	0	0	6	0	0	0	0
asv-857	0	0	0	0	0	0	0	0	0	0	0	0	0	0	0	0	0	0	0	0	0	0	0	0	0	0	0	0	0	0	0	0	0	0	0	0	0	64	85	28	0	0	0	0	0	0	0	0	0
asv-858	0	64	35	10	29	0	0	0	14	0	0	0	0	0	0	34	31	46	26	0	0	0	11	22	0	0	0	0	0	0	0	0	0	0	0	0	0	0	0	0	0	0	0	0	0	0	0	0	0
asv-859	0	0	0	0	0	0	0	0	0	0	0	0	8	11	0	0	0	0	0	0	0	0	0	0	0	0	43	94	7	0	0	10	30	14	3	0	0	0	0	0	0	13	0	0	0	0	0	16	19
asv-860	0	0	0	0	0	0	16	19	13	0	0	0	0	0	0	0	0	0	0	0	41	40	0	0	0	0	0	0	17	42	0	19	0	0	0	30	43	0	0	0	0	0	0	0	0	0	0	0	0
asv-861	0	0	0	0	0	0	0	41	21	0	0	0	0	0	0	0	0	0	0	0	0	0	0	0	0	0	0	0	27	71	26	38	0	0	23	17	24	0	0	0	0	0	0	7	0	4	0	0	4
asv-862	0	0	0	0	0	0	0	0	0	0	0	0	0	0	0	0	0	0	0	0	0	0	0	0	0	0	0	0	0	15	0	0	18	0	0	0	15	0	0	0	0	0	14	32	29	38	26	0	37
asv-863	0	14	0	10	0	0	0	0	8	0	0	0	0	0	0	22	82	73	27	0	14	0	36	32	0	0	0	0	0	0	0	0	0	0	0	0	0	0	0	0	0	0	0	0	0	0	0	0	0
asv-864	0	0	0	0	0	0	0	0	0	10	0	0	0	0	0	0	0	0	0	0	0	0	0	0	0	0	0	0	0	19	0	0	0	0	0	25	0	0	0	0	0	0	0	0	0	0	0	0	0
asv-865	0	0	0	0	0	0	0	0	0	0	0	0	0	0	0	0	0	0	0	0	0	0	0	0	0	0	0	0	0	0	0	0	0	0	0	0	0	0	0	0	0	0	0	0	0	0	0	0	0
asv-866	0	13	0	21	4	0	0	5	8	0	0	0	0	0	0	0	0	0	0	0	0	14	0	0	0	0	0	0	0	27	0	0	5	0	0	0	12	0	0	0	0	0	0	0	19	7	0	0	0
asv-867	0	0	4	0	0	0	0	0	0	0	0	0	0	0	0	0	0	0	0	0	0	0	0	0	0	0	0	0	0	0	0	0	0	0	0	0	0	0	0	0	0	0	0	0	0	0	0	0	0
asv-868	0	0	0	0	0	0	0	0	0	0	0	0	0	0	0	0	0	0	0	0	11	0	0	0	0	0	0	0	0	29	0	0	0	23	31	35	28	0	0	0	0	0	0	12	0	0	0	41	25
asv-869	0	16	53	20	19	0	0	0	0	16	0	0	0	0	0	12	109	26	32	0	0	10	0	0	0	0	0	0	0	0	0	0	0	0	0	0	0	0	0	0	0	0	0	0	0	0	0	0	0
asv-870	0	0	0	0	0	0	0	0	0	0	0	0	0	0	0	0	0	0	0	0	0	0	0	0	0	0	0	0	0	0	0	0	50	7	0	0	0	42	0	0	53	52	0	0	0	0	27	12	10
asv-871	0	0	0	0	0	0	0	0	0	0	0	0	0	0	0	0	0	0	0	0	0	0	21	0	0	0	0	0	51	60	0	0	0	0	0	0	0	0	0	0	0	0	31	0	78	71	0	0	0
asv-872	0	0	0	0	0	0	0	0	0	0	0	0	0	0	0	0	0	0	0	0	0	0	0	0	0	0	0	0	0	95	0	0	0	27	42	61	40	0	0	16	0	30	0	0	0	0	0	0	0
asv-873	0	0	0	0	0	0	0	0	0	0	0	0	0	0	0	0	0	0	0	0	0	0	0	0	0	0	0	0	0	0	0	0	0	0	0	0	0	0	0	0	0	0	0	0	0	0	0	0	0
asv-874	0	0	0	0	0	0	0	0	0	0	0	0	0	0	0	0	0	0	0	0	0	0	0	0	0	0	0	0	0	0	0	0	0	0	0	0	0	0	84	20	0	0	0	0	0	0	0	0	0
asv-875	0	0	0	0	0	0	0	0	0	0	0	0	0	0	20	0	0	0	0	0	0	0	0	0	0	0	0	0	0	0	0	0	0	0	0	0	0	37	82	0	0	0	0	0	0	0	0	0	0
asv-876	0	0	0	0	0	0	0	0	0	0	0	0	0	0	0	0	0	0	0	0	0	0	0	0	0	0	0	0	0	22	0	0	26	36	0	18	19	7	0	23	21	10	0	8	0	0	13	22	11
asv-877	0	0	5	0	0	9	8	4	0	0	0	0	15	14	0	3	27	12	10	29	39	12	14	18	0	0	41	48	0	0	0	0	0	0	0	0	0	0	0	0	0	0	0	0	0	0	0	0	0
asv-878	0	19	14	27	15	0	0	7	0	26	0	0	0	0	0	25	48	30	25	0	6	9	0	28	0	0	0	0	0	0	0	0	0	0	0	0	0	0	0	0	0	0	0	0	12	0	0	0	0
asv-879	0	0	37	9	6	0	0	0	11	41	0	0	0	0	0	2	23	0	0	0	0	0	0	42	0	0	0	0	10	16	33	33	0	0	0	0	0	0	0	0	0	0	0	0	0	44	0	0	0
asv-880	0	0	0	0	0	0	15	0	0	0	0	0	0	0	0	0	0	0	0	0	0	0	0	0	0	0	0	0	17	55	10	19	0	0	15	16	30	0	0	0	0	0	0	25	0	35	0	0	25
asv-881	0	0	0	0	0	0	0	0	0	45	0	0	0	0	0	0	46	0	0	0	52	0	0	0	0	0	75	89	0	0	0	0	0	0	0	0	0	0	0	0	0	0	0	0	0	0	0	0	0
asv-882	0	0	0	0	0	0	0	0	0	0	0	0	0	0	0	0	0	0	0	0	0	0	0	0	0	0	0	0	0	0	0	0	47	0	0	0	0	0	0	0	42	81	0	0	0	0	0	0	0
asv-883	0	0	0	0	0	0	0	0	0	0	0	0	0	0	0	0	0	0	0	0	0	0	0	0	0	0	0	0	0	0	0	0	0	0	0	0	35	0	0	0	0	0	57	57	0	104	0	0	0
asv-884	0	73	30	28	43	0	0	0	0	33	0	0	0	0	0	16	11	0	13	0	0	0	0	4	0	0	0	0	0	0	0	0	0	0	0	0	0	0	0	0	0	0	0	0	0	0	0	0	0
asv-885	0	18	0	0	0	0	0	36	25	14	0	0	0	0	0	0	0	0	0	0	12	27	0	0	0	0	0	0	21	32	17	31	0	18	33	0	21	0	0	0	0	0	0	0	0	0	0	0	0
asv-886	0	48	45	14	32	0	0	0	16	0	0	0	0	0	0	23	29	38	13	0	7	0	24	15	0	0	0	0	0	0	0	0	0	0	0	0	0	0	0	0	0	0	0	0	0	0	0	0	0
asv-887	0	32	33	13	49	0	0	11	31	34	0	0	0	0	0	6	12	0	10	0	9	8	0	0	0	0	0	0	4	17	0	4	2	0	0	0	0	0	0	0	0	0	0	0	0	0	0	0	0
asv-888	0	0	0	0	0	0	0	0	0	0	0	0	0	0	0	0	0	0	0	0	0	0	0	0	0	0	0	0	0	25	0	0	0	21	20	39	25	0	0	0	0	0	0	18	0	0	0	38	40
asv-889	0	0	0	0	0	0	0	0	0	0	0	0	0	0	0	0	0	0	0	0	0	0	0	0	0	0	0	0	46	46	36	0	0	0	0	0	26	0	0	0	0	0	34	0	35	79	0	0	0
asv-890	0	0	0	0	0	0	0	0	0	0	0	0	0	0	0	0	0	0	0	0	0	0	0	0	0	0	0	0	35	43	0	0	0	0	4	0	45	0	0	0	0	0	80	0	53	0	0	42	0
asv-891	0	0	0	0	0	0	0	0	0	0	0	0	0	0	0	0	0	0	0	0	0	0	0	0	0	0	0	0	0	0	0	0	0	0	0	0	0	0	0	0	0	0	0	0	0	0	0	0	0
asv-892	0	0	71	0	0	40	9	35	0	33	0	0	0	0	0	0	0	0	0	0	113	0	0	0	0	0	0	0	0	0	0	0	0	0	0	0	0	0	0	0	0	0	0	0	0	0	0	0	0
asv-893	0	39	12	0	29	0	0	0	0	9	0	0	0	0	0	21	56	84	41	0	0	0	9	0	0	0	0	0	0	0	0	0	0	0	0	0	0	0	0	0	0	0	0	0	0	0	0	0	0
asv-894	0	0	0	0	0	0	0	0	0	0	0	0	52	46	0	0	0	0	0	0	0	0	0	0	0	0	65	102	0	0	0	0	35	0	0	0	0	0	0	0	0	0	0	0	0	0	0	0	0
asv-895	0	0	0	0	0	0	0	0	0	0	0	0	0	0	0	0	0	0	0	0	0	0	0	0	0	0	0	0	15	6	0	7	0	0	60	18	18	0	0	0	0	0	8	0	0	0	0	0	90
asv-896	0	43	27	0	29	0	0	21	0	22	0	0	0	0	0	28	0	62	39	0	0	28	0	0	0	0	0	0	0	0	0	0	0	0	0	0	0	0	0	0	0	0	0	0	0	0	0	0	0
asv-897	0	0	0	0	0	0	0	31	0	0	0	0	0	0	0	0	0	0	0	0	43	0	0	0	0	0	0	27	0	44	0	0	0	0	0	0	31	0	0	0	0	0	28	53	0	0	0	0	0
asv-898	0	0	0	0	0	0	0	0	0	0	0	0	0	0	0	0	0	0	0	0	0	0	0	0	0	0	0	0	0	0	0	0	46	0	0	0	0	0	0	21	54	71	0	0	0	0	30	0	0
asv-899	0	0	0	0	0	0	0	0	0	0	0	0	0	0	0	0	0	0	0	0	0	0	0	0	0	0	0	0	0	0	0	0	0	0	0	0	0	0	0	0	0	0	0	0	0	0	0	0	0
asv-900	0	0	0	0	0	13	46	27	29	10	0	25	16	8	0	0	0	0	0	0	14	15	0	0	0	0	27	3	0	14	9	0	0	2	0	0	5	0	0	0	12	12	0	0	0	0	0	0	0
asv-901	0	0	0	0	0	0	0	0	0	0	0	0	0	0	0	0	0	0	0	0	0	0	0	0	0	0	0	0	5	18	0	0	0	0	0	0	10	0	0	0	11	16	0	0	0	0	0	0	0
asv-902	0	81	0	11	0	0	0	0	20	0	0	0	0	0	0	56	34	13	62	0	0	0	18	0	0	0	0	0	0	0	0	0	0	0	0	0	0	0	0	0	0	0	0	0	0	0	0	0	0
asv-903	0	52	6	9	16	0	0	0	15	9	0	0	0	0	0	59	40	35	39	0	0	8	0	7	0	0	0	0	0	0	0	0	0	0	0	0	0	0	0	0	0	0	0	0	0	0	0	0	0
asv-904	0	0	0	0	0	0	0	0	0	0	0	0	0	0	0	0	0	0	0	0	0	0	0	0	0	0	0	0	0	72	0	27	0	0	0	0	0	0	0	0	0	0	0	42	47	41	0	0	0
asv-905	21	0	0	0	0	0	0	0	0	0	0	41	0	0	69	0	0	0	0	0	0	0	0	0	0	0	0	0	0	0	0	0	15	0	0	0	0	0	12	0	20	12	0	0	0	0	0	0	0
asv-906	0	115	0	0	47	0	0	0	0	0	0	0	0	0	0	79	0	27	26	0	0	0	0	0	0	0	0	0	0	0	0	0	0	0	0	0	0	0	0	0	0	0	0	0	0	0	0	0	0
asv-907	0	13	0	0	0	0	0	0	0	0	0	0	0	0	0	4	0	0	0	0	0	0	0	0	0	0	0	0	0	11	0	8	62	8	7	7	34	0	0	0	0	0	0	22	0	0	0	0	25
asv-908	0	15	0	0	14	0	0	17	12	0	0	0	0	0	0	0	0	0	0	0	27	0	0	0	0	0	0	0	21	47	0	23	0	0	9	15	20	0	0	0	0	0	9	0	0	26	0	0	0
asv-909	0	0	0	0	0	0	0	0	0	0	0	0	0	0	0	0	0	0	0	0	0	0	0	0	0	0	0	0	0	21	0	16	0	0	0	0	17	0	0	0	0	0	0	17	11	35	0	19	22
asv-910	0	0	0	0	0	0	0	0	0	0	0	0	0	0	0	0	0	0	0	0	0	0	0	0	0	0	0	0	0	0	0	0	0	0	0	0	0	0	0	0	0	0	0	0	0	0	0	0	0
asv-911	0	0	0	0	0	0	0	0	0	0	0	0	0	0	0	0	0	0	0	0	0	0	0	0	0	0	0	0	0	0	0	0	0	0	0	0	0	0	0	0	0	0	0	0	0	0	0	0	0
asv-912	0	0	0	0	0	0	0	0	0	0	0	0	0	0	0	0	0	0	0	0	0	0	0	0	0	0	0	0	0	0	0	0	0	0	0	0	0	0	0	0	0	0	0	0	0	0	0	0	0
asv-913	0	28	38	0	37	0	0	18	48	21	0	0	0	0	0	0	0	30	0	0	33	0	0	0	0	0	0	37	0	0	0	0	0	0	0	0	0	0	0	0	0	0	0	0	0	0	0	0	0
asv-914	0	19	0	0	10	0	4	4	9	12	0	0	0	0	0	25	39	31	14	0	10	9	0	23	0	0	0	0	0	14	0	6	0	0	0	0	0	0	0	0	0	0	10	7	10	20	0	0	0
asv-915	0	0	0	0	0	0	0	0	0	0	0	0	0	0	0	0	0	0	0	0	0	0	0	0	0	0	0	0	0	0	0	0	0	0	0	0	0	0	0	0	0	0	0	0	0	0	0	0	0
asv-916	0	0	0	0	0	8	0	48	61	0	0	0	0	0	0	0	0	0	0	0	12	26	0	0	0	0	0	0	24	50	0	18	0	0	0	0	0	0	0	0	0	0	0	0	0	0	0	0	0
asv-917	0	38	24	18	27	0	0	49	81	23	0	0	0	0	0	0	0	0	0	0	0	0	8	0	0	0	0	0	0	0	0	0	0	0	0	0	0	0	0	0	0	0	0	0	0	0	0	0	8
asv-918	0	24	43	19	66	0	0	33	39	17	0	0	0	0	0	18	15	0	13	0	0	0	0	0	0	0	0	0	0	0	0	0	0	0	0	0	0	0	0	0	0	0	0	0	0	0	0	0	0
asv-919	0	0	0	0	0	16	0	0	0	0	0	0	0	26	0	0	0	0	0	0	0	0	0	0	0	0	0	0	0	24	0	0	47	0	0	0	12	0	0	0	9	61	6	10	0	15	0	0	0
asv-920	0	52	14	18	41	0	0	31	0	0	0	0	0	0	0	12	0	0	15	0	60	0	0	0	0	0	0	0	0	0	0	0	0	0	0	0	0	0	0	0	0	0	0	0	0	0	0	0	0
asv-921	0	22	12	10	19	10	0	0	0	7	0	0	0	6	0	0	26	30	27	13	27	13	12	17	0	0	11	23	0	0	0	0	0	0	0	0	0	0	0	0	0	0	0	0	0	0	0	0	0
asv-922	0	0	0	0	0	15	2	53	10	0	0	0	0	10	0	0	0	0	0	0	6	0	0	0	0	0	0	0	29	37	26	21	0	0	0	0	29	0	0	0	0	0	23	0	0	0	0	0	0
asv-923	0	0	0	0	0	0	0	0	0	0	0	184	82	0	0	0	0	0	0	0	0	0	0	0	0	0	19	0	0	0	0	0	0	0	0	0	0	0	0	0	0	0	0	0	0	0	0	0	0
asv-924	0	58	47	16	26	0	0	1	23	26	0	0	0	0	0	0	8	0	0	0	0	18	6	0	0	0	0	0	0	18	0	10	7	0	0	0	20	0	0	0	0	0	0	0	0	0	0	0	0
asv-925	0	0	0	0	0	0	0	0	0	0	0	0	0	0	0	0	0	0	0	0	0	0	0	0	0	0	0	0	27	12	4	21	0	0	0	0	3	0	0	0	0	0	61	0	19	65	0	0	0
asv-926	0	0	61	0	29	0	0	0	0	0	0	0	0	0	0	0	45	51	0	0	41	25	0	0	0	0	31	0	0	0	0	0	0	0	0	0	0	0	0	0	0	0	0	0	0	0	0	0	0
asv-927	0	0	0	0	0	24	7	5	0	0	0	0	0	18	0	0	0	0	0	20	28	12	0	0	0	0	0	98	0	19	0	7	0	0	0	0	10	0	0	0	0	0	0	0	6	0	0	0	0
asv-928	0	0	0	0	0	0	0	0	0	0	0	130	44	0	0	0	0	11	0	11	9	0	0	0	0	0	47	31	0	0	0	0	0	0	0	0	0	0	0	0	0	0	0	0	0	0	0	0	0
asv-929	0	0	0	0	0	0	0	0	0	0	0	0	0	0	0	0	0	0	0	0	0	0	0	0	0	0	0	0	0	15	30	0	5	0	18	0	3	0	0	0	8	4	0	0	16	32	18	22	0
asv-930	38	0	0	0	0	15	0	0	0	0	0	63	33	0	40	0	0	0	0	0	0	0	0	0	18	0	0	8	0	0	0	0	28	0	0	0	0	0	0	0	13	26	0	0	0	0	0	0	0
asv-931	0	0	0	0	0	0	0	0	0	0	0	0	0	0	0	0	0	0	0	0	0	0	0	0	0	0	0	0	0	0	0	0	16	0	0	9	0	0	0	0	0	0	5	13	5	11	0	0	0
asv-932	0	0	0	0	0	0	0	0	0	0	0	0	0	0	0	0	0	0	0	0	0	0	0	0	0	0	0	0	0	0	0	0	0	0	0	0	0	0	0	0	0	0	0	0	0	0	0	0	0
asv-933	0	81	0	0	0	0	10	0	18	0	0	0	0	0	0	0	47	91	0	0	0	0	0	34	0	0	0	0	0	0	0	0	0	0	0	0	0	0	0	0	0	0	0	0	0	0	0	0	0
asv-934	0	0	0	0	0	0	16	14	24	12	0	0	0	0	0	0	0	0	0	0	0	0	0	0	0	0	0	0	0	24	0	0	0	16	61	41	52	0	0	0	0	0	0	0	2	0	0	0	9
asv-935	0	70	0	0	0	0	0	0	0	0	0	0	0	0	0	10	0	12	0	0	0	0	0	0	0	0	0	0	11	0	11	31	0	0	0	0	0	0	0	0	0	0	21	0	31	83	0	0	0
asv-936	0	0	0	0	0	0	0	0	0	0	0	0	0	0	0	0	0	0	0	0	0	0	0	0	0	0	0	0	69	69	29	74	0	5	9	4	20	0	0	0	0	0	0	0	0	0	0	0	0
asv-937	0	0	0	0	0	0	0	0	0	0	0	0	0	0	0	0	0	0	0	0	0	0	0	0	0	0	0	0	0	0	0	0	43	0	12	0	0	0	0	0	0	0	0	0	0	0	0	30	0
asv-938	0	0	0	0	0	0	0	0	0	0	0	0	0	0	0	0	0	0	0	0	0	0	0	0	0	0	0	0	0	0	0	0	0	0	0	0	0	0	0	0	0	0	0	0	0	0	68	169	42
asv-939	0	20	0	11	13	0	12	19	0	0	0	0	0	0	0	31	46	38	24	0	46	11	7	0	0	0	0	0	0	0	0	0	0	0	0	0	0	0	0	0	0	0	0	0	0	0	0	0	0
asv-940	0	0	0	0	0	0	0	0	0	0	0	0	0	0	0	0	0	0	0	0	0	0	0	0	0	0	0	14	0	0	0	0	28	0	0	0	0	0	0	0	0	13	0	0	0	0	98	0	35
asv-941	0	0	0	0	0	32	0	0	5	3	0	0	55	26	0	0	0	9	0	9	10	0	0	0	0	0	63	64	0	0	0	0	0	0	0	0	0	0	0	0	0	0	0	0	0	0	0	0	0
asv-942	0	0	0	0	0	0	0	0	0	0	0	0	0	0	0	0	0	0	0	0	0	0	0	0	0	0	0	0	0	0	0	0	0	0	0	0	0	0	0	0	0	0	0	0	0	0	0	0	0
asv-943	0	10	0	0	0	0	0	11	0	0	0	0	0	0	0	13	0	27	25	0	28	9	20	13	0	0	0	4	0	12	0	4	0	0	0	9	12	0	0	0	0	0	12	0	0	24	0	0	15
asv-944	0	0	0	0	10	0	5	18	22	8	0	0	0	0	0	0	0	0	0	0	7	29	11	5	0	0	0	0	11	18	16	0	0	0	0	14	18	0	0	0	0	0	0	7	25	0	0	0	0
asv-945	0	0	0	0	0	0	0	0	0	0	0	0	0	0	0	0	0	0	0	0	0	0	0	0	0	0	0	7	0	37	15	18	0	15	17	37	25	0	0	0	0	4	0	0	26	14	0	14	9
asv-946	0	0	0	0	0	0	0	0	0	0	0	0	0	0	0	0	0	0	0	0	0	0	0	0	0	0	0	0	47	56	18	101	0	0	0	5	47	0	0	0	0	0	0	0	0	0	0	0	0
asv-947	0	0	0	0	0	0	0	0	0	0	0	0	0	0	0	0	0	0	0	0	0	0	0	0	0	0	0	0	0	90	0	0	0	0	21	0	0	0	0	0	0	0	46	0	0	72	0	0	0
asv-948	0	0	0	0	0	0	0	0	0	0	0	0	0	0	0	0	0	0	0	0	0	0	0	0	0	0	0	0	0	0	0	0	0	0	0	0	0	0	0	0	0	0	0	0	0	0	0	0	0
asv-949	0	0	0	0	0	0	75	47	25	0	0	0	0	2	0	0	0	0	0	0	81	26	0	0	0	0	0	0	0	4	0	0	0	0	0	3	9	0	0	0	0	0	0	0	0	0	0	0	0
asv-950	0	0	0	0	0	0	0	0	28	0	0	0	0	0	0	0	0	0	0	0	0	48	0	0	0	0	0	0	0	60	0	21	70	0	0	0	0	0	0	0	0	0	0	0	0	0	45	0	0
asv-951	0	0	0	0	0	0	0	0	0	0	0	0	0	0	0	0	0	0	0	0	0	0	0	0	0	0	0	35	0	29	0	0	0	0	0	0	0	0	0	0	0	0	44	0	25	80	0	0	0
asv-952	0	0	11	0	0	61	23	16	0	14	0	0	37	38	0	0	0	0	0	13	15	0	0	0	0	0	0	42	0	0	0	0	0	0	0	0	0	0	0	0	0	0	0	0	0	0	0	0	0
asv-953	0	0	0	0	0	0	0	0	0	0	0	0	0	0	0	0	0	0	0	0	0	0	0	0	0	0	0	0	0	0	0	0	0	0	0	0	0	0	0	0	0	0	0	0	0	0	0	0	0
asv-954	0	0	24	0	0	22	0	0	28	0	0	0	0	16	0	0	0	0	0	0	22	17	0	0	0	0	0	0	0	0	0	13	0	0	0	0	0	0	0	0	0	0	0	26	0	17	0	0	0
asv-955	0	0	0	0	0	0	0	0	0	0	0	51	0	0	0	0	0	0	0	0	0	0	0	3	0	0	0	0	0	91	12	60	0	0	0	0	22	0	0	0	0	0	0	15	0	15	0	0	0
asv-956	0	0	0	0	0	0	0	0	0	0	0	0	0	0	0	0	0	0	0	0	0	0	0	0	0	0	0	0	0	0	0	0	0	0	0	0	0	0	0	0	0	0	0	0	0	0	0	0	0
asv-957	0	0	0	0	0	5	0	0	0	0	16	146	0	6	75	0	0	0	0	0	0	0	0	0	13	0	0	7	0	0	0	0	0	0	0	0	0	0	0	0	0	0	0	0	0	0	0	0	0
asv-958	0	0	0	0	0	0	0	0	0	0	0	0	0	12	0	0	0	0	0	0	8	0	0	0	0	0	0	114	0	13	0	0	0	0	23	0	0	0	0	0	0	0	0	22	0	0	0	19	19
asv-959	0	0	0	0	0	0	0	0	0	0	0	0	0	0	0	0	0	0	0	0	0	0	0	0	0	0	0	0	0	18	0	25	14	0	27	0	9	0	0	0	0	0	0	18	16	50	15	0	41
asv-960	0	0	0	0	0	0	0	0	0	0	0	0	0	0	0	0	0	0	0	0	0	0	0	0	0	0	0	0	0	0	0	0	0	0	0	0	0	0	0	0	0	0	0	0	0	0	0	0	0
asv-961	0	0	24	19	20	0	0	26	0	0	0	0	0	0	0	24	34	0	36	0	25	31	0	0	0	0	0	0	0	0	0	0	0	0	0	0	0	0	0	0	0	0	27	0	0	0	0	0	0
asv-962	0	0	0	0	12	15	16	14	0	0	0	0	0	13	0	0	0	0	0	12	51	9	0	0	0	0	11	46	0	0	0	0	21	0	0	0	0	0	0	0	16	16	0	0	0	0	0	0	14
asv-963	0	0	0	0	0	0	44	33	34	0	0	0	0	19	0	0	0	0	0	0	0	29	0	0	0	0	0	33	0	0	25	0	0	32	0	9	8	0	0	0	0	0	0	0	0	0	0	0	0
asv-964	0	0	0	0	0	0	0	0	0	0	0	0	0	0	0	0	0	0	0	0	0	0	0	0	0	0	0	0	0	0	0	0	0	0	0	0	0	11	89	34	0	0	0	0	0	0	0	0	0
asv-965	0	15	0	11	8	0	0	0	0	0	0	0	0	0	0	20	25	27	26	0	0	0	0	9	0	0	0	0	0	0	0	0	0	0	0	0	0	0	0	0	0	0	0	0	0	0	0	0	0
asv-966	0	0	0	0	0	0	0	0	0	0	0	0	0	0	0	0	0	0	0	0	0	0	0	0	0	0	0	0	0	0	0	0	0	0	0	0	0	0	0	0	39	0	21	0	28	88	0	0	0
asv-967	0	0	0	0	0	0	0	0	0	0	0	0	0	0	0	0	0	0	0	0	0	0	0	0	0	0	0	0	0	71	0	64	0	0	0	0	20	0	0	0	0	0	48	0	0	60	0	0	0
asv-968	0	0	0	0	0	0	0	0	0	0	0	0	0	0	0	0	0	0	0	0	0	0	0	0	0	0	0	0	0	0	0	0	0	0	0	0	0	0	0	0	0	0	0	0	0	0	0	0	0
asv-969	0	53	0	22	87	0	0	0	73	27	0	0	0	0	0	0	0	0	0	0	0	0	0	0	0	0	0	0	0	0	0	0	0	0	0	0	0	0	0	0	0	0	0	0	0	0	0	0	0
asv-970	0	0	0	0	0	0	0	6	17	0	0	0	24	0	0	0	0	0	0	0	0	0	0	0	0	0	0	0	24	40	23	35	0	24	21	15	16	0	0	0	12	5	0	0	0	0	0	0	0
asv-971	0	0	0	0	0	0	0	0	0	0	0	2	1	23	0	0	0	0	0	0	1	0	0	0	0	0	17	0	0	0	0	0	4	3	2	0	0	0	0	0	2	0	0	0	0	0	6	0	1
asv-972	0	0	0	0	0	0	0	0	0	0	0	0	0	0	0	0	0	0	0	0	0	0	0	0	0	0	0	0	0	0	0	0	0	0	0	0	0	0	0	0	0	0	0	0	0	0	0	0	0
asv-973	0	0	0	0	0	0	0	0	0	0	0	0	0	0	0	0	0	0	0	0	0	0	0	0	0	0	0	0	23	61	11	25	0	0	15	24	33	0	0	0	0	0	0	16	25	19	0	0	0
asv-974	0	0	0	0	0	0	0	0	0	0	0	0	0	0	0	0	0	0	0	0	0	0	0	0	0	0	0	0	8	16	27	36	0	0	0	0	6	0	0	0	0	0	7	0	12	9	0	0	0
asv-975	0	26	36	22	21	0	0	6	29	8	0	0	0	0	0	0	37	38	12	0	0	0	15	10	0	0	0	0	0	0	0	0	0	0	0	0	0	0	0	0	0	0	0	0	0	0	0	0	0
asv-976	0	19	0	19	22	0	0	44	66	14	0	0	0	0	0	0	0	0	0	0	0	20	0	0	0	0	0	0	17	25	0	14	0	0	0	0	0	0	0	0	0	0	0	0	0	0	0	0	0
asv-977	0	0	0	0	0	16	10	12	0	0	0	0	0	21	0	0	0	0	0	6	52	18	0	0	0	0	13	78	0	0	0	0	17	0	0	0	0	0	0	0	0	0	0	0	0	0	0	6	5
asv-978	0	0	0	0	0	11	0	0	11	0	0	0	16	18	0	0	0	0	0	0	0	0	0	0	0	0	0	28	0	0	0	0	0	0	0	51	40	0	0	0	0	9	0	0	0	0	0	0	0
asv-979	0	0	0	0	0	0	0	5	0	0	0	0	0	0	0	0	0	0	0	0	0	0	0	0	0	0	0	0	8	0	0	11	0	0	0	0	8	0	0	0	0	0	0	6	0	0	0	0	0
asv-980	0	0	0	0	0	0	0	0	0	0	0	0	0	0	0	0	0	0	11	34	21	16	27	0	0	0	43	108	0	0	0	0	0	0	0	0	0	0	0	0	0	0	0	0	0	0	0	0	0
asv-981	0	38	19	24	13	0	0	0	0	0	0	0	0	0	0	13	29	27	24	0	0	0	16	0	0	0	0	55	0	0	0	0	0	0	0	0	0	0	0	0	0	0	0	0	0	0	0	0	0
asv-982	0	30	29	0	0	0	0	0	0	0	0	0	0	0	0	30	47	47	30	0	0	0	0	0	0	0	0	0	8	0	0	0	0	0	0	0	0	0	0	0	0	0	0	0	13	24	0	0	0
asv-983	0	0	0	15	11	0	0	18	18	6	0	0	0	0	0	12	15	0	0	0	33	0	0	21	0	0	6	0	0	15	0	0	0	0	0	0	0	0	0	0	0	0	0	0	0	0	16	36	35
asv-984	0	0	0	0	0	0	0	0	0	0	0	0	0	0	0	0	0	0	0	0	0	0	0	0	0	0	0	0	0	0	0	0	0	0	0	0	0	0	0	0	0	0	0	0	0	0	0	0	5
asv-985	0	42	52	0	31	0	0	0	9	9	0	0	0	0	0	18	29	29	17	0	0	0	0	20	0	0	0	0	0	0	0	0	0	0	0	0	0	0	0	0	0	0	0	0	0	0	0	0	0
asv-986	0	22	17	12	33	21	0	0	13	8	0	0	0	14	0	0	19	28	0	11	24	0	0	0	0	0	11	23	0	0	0	0	0	0	0	0	0	0	0	0	0	0	0	0	0	0	0	0	0
asv-987	0	0	0	0	5	0	12	65	18	22	0	0	0	0	0	0	0	0	0	0	74	38	0	0	0	0	0	0	5	0	3	0	0	0	0	0	0	0	0	0	0	0	0	10	0	0	0	0	0
asv-988	0	0	0	0	0	9	15	49	51	0	0	0	4	8	0	0	0	0	0	2	22	43	29	0	0	0	0	0	0	9	0	5	0	0	0	0	10	0	0	0	0	0	0	0	0	0	0	0	0
asv-989	0	0	0	0	0	0	0	95	153	0	0	0	0	0	0	0	0	0	0	0	0	8	0	0	0	0	0	0	0	0	0	0	0	0	0	0	0	0	0	0	0	0	0	0	0	0	0	0	0
asv-990	0	0	0	0	0	0	0	29	22	0	0	0	0	0	0	0	0	0	0	0	43	32	0	0	0	0	0	0	0	39	0	0	0	0	14	42	20	0	0	0	0	0	0	0	0	0	0	0	0
asv-991	0	0	0	0	0	0	0	0	0	0	0	0	0	0	0	0	0	0	0	0	0	0	0	0	0	0	0	74	14	25	31	0	8	0	0	0	0	0	0	0	0	0	0	27	29	35	11	0	0
asv-992	0	0	0	0	0	0	0	0	0	0	0	0	0	0	0	0	0	0	0	0	0	0	0	0	0	0	0	0	116	94	0	0	0	0	44	0	0	0	0	0	0	0	0	0	0	0	0	0	0
asv-993	0	0	0	0	0	0	0	0	0	0	0	0	0	0	0	99	0	154	0	0	0	0	0	0	0	0	0	0	0	0	0	0	0	0	0	0	0	0	0	0	0	0	0	0	0	0	0	0	0
asv-994	0	0	0	0	0	0	0	0	0	0	0	0	0	0	0	0	0	0	0	0	0	0	0	0	0	0	0	0	0	0	0	0	0	0	0	0	0	0	0	0	0	0	0	0	0	0	0	0	0
asv-995	0	0	36	30	41	0	0	0	0	0	0	0	0	0	0	25	11	42	0	0	67	0	0	0	0	0	0	0	0	0	0	0	0	0	0	0	0	0	0	0	0	0	0	0	0	0	0	0	0
asv-996	0	0	0	0	0	0	0	0	0	0	0	0	0	0	0	0	0	0	0	0	0	0	0	0	0	0	0	0	0	0	0	0	0	0	0	0	0	0	0	0	0	0	0	0	0	0	0	0	0
asv-997	0	0	0	0	0	0	0	0	0	0	0	0	0	0	0	0	0	0	0	0	0	0	0	0	0	0	0	0	0	0	0	0	0	0	0	0	0	0	0	0	0	0	0	0	0	0	0	0	0
asv-998	0	0	0	0	0	16	0	2	8	27	0	61	12	10	17	0	0	0	0	6	13	7	26	13	0	0	0	32	0	0	0	0	0	0	0	0	0	0	0	0	0	0	0	0	0	0	0	0	0
asv-999	0	0	0	0	0	0	0	0	0	0	0	84	0	0	0	0	0	0	0	0	0	0	0	0	0	0	0	0	0	0	0	0	9	0	0	0	0	0	0	38	81	38	0	0	0	0	0	0	0
asv-1000	0	0	0	0	0	0	0	0	0	0	0	0	0	0	0	0	57	45	29	0	0	0	0	40	0	0	0	38	0	0	0	0	0	0	0	0	0	0	0	0	0	0	0	0	0	0	0	0	0
asv-1001	0	0	0	0	0	0	0	0	0	0	0	0	0	0	0	0	0	0	0	0	0	0	0	0	0	0	0	0	32	67	0	43	0	0	0	30	47	0	0	0	0	0	0	29	0	0	0	0	0
asv-1002	0	10	15	0	0	14	0	0	6	0	0	22	13	0	0	0	0	0	0	8	0	0	0	8	0	0	29	20	23	8	0	27	1	0	0	0	4	0	0	12	9	6	0	0	0	0	1	0	0
asv-1003	0	0	0	0	0	0	16	25	23	0	0	0	0	0	0	0	0	0	0	0	0	0	0	0	0	0	0	0	0	0	0	0	0	26	69	0	0	0	0	0	0	0	0	0	0	0	0	0	0
asv-1004	0	0	0	0	0	0	0	11	7	0	0	0	0	0	0	0	12	0	0	0	11	22	0	0	0	0	0	0	0	62	0	0	0	0	0	0	17	0	0	0	0	0	0	46	0	12	0	0	0
asv-1005	0	0	0	0	0	0	0	0	0	0	0	0	0	0	0	0	0	0	0	0	0	0	0	0	0	0	0	0	48	50	0	35	0	0	0	68	0	0	0	0	0	0	0	0	0	0	0	0	0
asv-1006	0	0	0	0	0	0	0	0	0	0	0	0	0	0	0	0	0	0	0	0	0	0	0	0	0	0	0	0	0	30	0	0	0	0	0	0	0	0	0	0	39	33	0	0	17	0	26	0	0
asv-1007	0	0	13	0	0	0	0	0	0	0	0	156	25	0	0	0	0	0	0	0	20	0	0	0	0	0	32	0	0	0	0	0	0	0	0	0	0	0	0	0	0	0	0	0	0	0	0	0	0
asv-1008	0	0	0	0	0	0	9	5	0	0	0	0	0	0	0	0	0	0	0	0	13	0	0	0	0	0	0	0	0	34	4	17	0	0	10	7	18	0	0	0	0	0	12	20	15	0	0	27	14
asv-1009	0	0	0	0	0	0	0	0	0	0	0	0	0	19	0	5	12	0	8	0	10	13	0	0	0	0	23	30	0	0	0	0	0	0	0	0	0	0	0	0	0	0	0	0	0	0	0	38	46
asv-1010	0	0	0	0	0	0	0	0	0	0	0	0	0	0	0	0	0	0	0	0	0	0	0	0	0	0	0	0	0	54	0	0	22	0	0	0	57	0	0	0	0	0	16	0	0	21	23	0	0
asv-1011	0	0	0	0	0	0	7	28	0	0	0	0	26	4	0	0	0	0	0	0	0	9	0	0	0	0	0	0	3	0	0	0	0	0	0	0	0	0	0	0	0	0	0	0	0	0	0	0	0
asv-1012	0	0	0	0	0	0	0	0	0	0	0	0	0	0	0	0	0	0	0	0	0	0	0	0	0	0	0	0	0	13	0	15	35	0	0	0	14	0	0	0	0	30	26	22	13	42	0	0	0
asv-1013	0	16	36	14	7	0	0	23	63	30	0	0	0	0	0	5	10	7	0	0	0	24	0	7	0	0	0	0	0	0	0	0	0	0	0	0	0	0	0	0	0	0	0	0	0	0	0	0	0
asv-1014	0	0	11	7	0	19	0	7	10	0	0	0	0	26	0	0	5	0	0	14	27	9	7	0	0	0	19	81	0	0	0	0	0	0	0	0	0	0	0	0	0	0	0	0	0	0	0	0	0
asv-1015	0	0	0	0	0	0	0	0	0	0	0	0	0	0	0	0	0	0	0	0	0	0	0	0	0	0	0	0	0	0	0	0	0	0	0	0	0	40	0	0	0	0	0	0	0	0	0	0	0
asv-1016	0	0	0	0	0	0	0	0	0	0	0	0	0	0	0	0	0	0	0	0	0	0	0	0	0	0	0	0	0	0	0	0	0	0	0	0	0	18	62	25	0	0	0	0	0	0	0	0	0
asv-1017	0	8	6	0	0	0	0	0	0	0	0	0	0	0	0	10	22	39	45	0	0	0	0	17	0	0	0	0	0	9	0	0	0	0	0	0	5	0	0	0	0	0	0	31	7	0	0	2	0
asv-1018	0	0	0	0	0	0	0	0	0	0	0	0	19	15	0	0	0	0	0	0	0	0	0	0	0	0	0	0	0	0	41	0	0	0	0	0	0	0	0	0	0	0	0	0	29	27	0	0	25
asv-1019	0	0	0	0	0	0	0	0	0	0	0	0	0	0	0	0	0	0	0	0	0	0	0	0	0	0	0	0	19	0	21	33	0	0	0	0	0	0	0	0	0	0	33	0	26	109	0	0	0
asv-1020	0	0	0	0	0	0	0	0	0	0	0	0	0	0	0	0	0	0	0	0	0	0	0	0	0	0	0	0	0	0	0	0	0	0	20	13	0	0	0	0	0	0	0	0	0	0	0	30	117
asv-1021	0	0	0	0	0	0	0	0	0	0	0	0	0	0	0	0	0	0	0	0	0	0	0	0	0	0	0	0	0	0	0	0	0	0	0	0	0	0	0	0	0	0	0	0	0	0	0	0	0
asv-1022	0	72	0	0	27	0	0	0	0	0	0	0	0	0	0	35	29	43	34	0	0	0	0	0	0	0	0	0	0	0	0	0	0	0	0	0	0	0	0	0	0	0	0	0	0	0	0	0	0
asv-1023	0	17	0	0	0	0	0	42	0	9	0	0	0	0	0	29	0	0	0	0	0	0	0	0	0	0	0	0	0	0	0	0	0	0	0	0	0	0	0	0	0	0	0	0	0	0	0	0	0
asv-1024	0	0	21	0	0	0	11	0	0	20	0	0	0	0	0	0	0	0	0	0	0	0	0	0	0	0	14	16	0	0	0	0	29	0	8	33	38	0	0	0	0	0	0	16	0	0	0	0	20
asv-1025	0	0	0	0	0	0	0	0	0	0	0	0	0	0	0	0	0	0	0	0	22	0	0	0	0	0	0	0	15	25	11	16	11	16	11	17	26	0	0	0	0	6	0	15	0	20	0	5	0
asv-1026	0	0	0	0	0	0	0	0	0	0	0	0	0	0	0	0	0	0	0	0	0	0	0	0	0	0	0	0	13	99	15	43	0	8	12	28	21	0	0	0	0	0	0	0	0	0	0	0	0
asv-1027	0	0	0	0	0	0	0	0	0	0	0	0	0	0	0	0	0	0	0	0	0	0	0	0	0	0	0	0	0	0	0	0	0	0	0	0	0	0	0	0	0	0	0	0	0	0	0	0	0
asv-1028	0	0	0	0	0	0	0	0	6	0	0	0	0	0	0	6	11	0	7	0	0	0	21	0	0	0	0	18	0	10	0	0	0	0	0	0	14	0	0	0	0	0	0	22	0	12	16	11	17
asv-1029	0	0	0	0	0	0	0	0	0	0	0	0	0	0	0	0	0	0	0	0	0	0	0	0	0	0	0	0	0	29	0	20	0	0	0	0	0	0	0	0	0	0	0	0	0	0	0	0	0
asv-1030	0	0	0	0	0	0	0	0	0	0	0	0	0	0	0	0	0	0	0	0	0	0	0	0	0	0	0	0	0	0	0	0	0	0	0	0	0	0	0	0	0	0	0	0	0	0	0	0	0
asv-1031	0	0	0	0	0	0	0	0	0	0	0	0	0	0	0	34	0	0	0	0	0	0	0	0	0	0	0	0	8	19	0	0	0	0	0	7	13	0	0	0	0	0	14	10	22	28	0	0	0
asv-1032	0	0	0	0	0	0	0	0	0	0	0	0	0	0	0	0	0	0	0	0	0	0	0	0	0	0	0	0	0	0	0	0	0	0	0	0	0	0	0	13	20	0	0	0	0	0	0	0	0
asv-1033	0	54	0	17	16	0	0	0	0	0	0	0	0	0	0	57	12	55	16	0	0	0	0	0	0	0	0	0	0	0	0	0	0	0	0	0	0	0	0	0	0	0	0	0	0	0	0	0	0
asv-1034	0	0	0	0	0	0	0	0	0	0	0	0	0	0	0	0	0	0	0	0	0	0	0	0	0	0	0	0	0	0	0	0	57	0	0	0	0	0	0	0	72	88	0	19	0	0	0	0	0
asv-1035	0	0	0	0	0	12	0	35	54	0	0	0	29	9	0	0	0	0	0	0	0	0	0	0	0	0	11	24	0	22	0	0	10	0	0	0	0	0	0	0	15	14	0	0	0	0	0	0	0
asv-1036	0	0	0	0	0	0	0	0	0	0	0	0	0	0	0	0	0	0	0	0	0	0	0	0	0	0	0	0	0	25	0	21	27	0	0	0	0	0	0	0	0	0	14	0	0	27	22	29	52
asv-1037	0	0	0	0	0	0	0	15	0	0	0	0	0	0	0	0	0	0	0	0	20	12	0	0	0	0	0	0	0	0	0	0	0	0	0	0	0	0	0	0	0	0	24	28	21	35	0	0	20
asv-1038	0	0	0	0	0	0	0	0	0	0	0	0	0	0	0	0	0	0	0	0	0	0	0	0	0	0	0	0	0	0	0	0	21	0	0	0	0	0	42	30	0	26	0	0	0	0	0	0	0
asv-1039	0	0	0	0	0	0	0	0	0	0	0	0	0	0	0	0	0	0	0	0	0	0	0	0	0	0	0	0	0	0	0	0	0	0	0	0	0	0	0	0	0	0	0	0	0	0	0	0	0
asv-1040	0	0	0	0	0	0	0	28	50	28	0	0	0	0	0	0	0	0	0	0	0	0	0	0	0	0	0	0	0	52	0	34	0	16	0	0	24	0	0	0	0	0	0	0	0	0	0	0	0
asv-1041	0	0	0	0	0	0	0	0	0	0	0	0	0	0	0	0	0	0	0	0	0	0	7	0	0	0	0	0	0	0	0	0	103	0	0	0	0	0	0	0	0	16	0	0	0	0	63	0	16
asv-1042	0	0	0	0	0	0	0	0	0	0	0	0	0	0	0	17	0	0	0	0	0	0	0	0	0	0	0	0	61	0	0	24	0	0	0	0	0	0	0	0	0	0	129	0	0	0	0	0	0
asv-1043	0	0	0	0	0	0	0	0	0	0	0	0	0	0	0	0	0	0	0	0	0	0	0	0	0	0	0	0	20	21	14	22	0	0	0	8	15	0	0	0	0	0	10	16	19	22	0	0	19
asv-1044	0	0	0	0	0	0	0	0	0	0	0	0	0	0	0	0	0	0	0	0	0	0	0	0	0	0	0	0	0	0	0	6	0	0	0	0	0	0	0	0	0	0	0	0	0	0	0	0	0
asv-1045	0	0	0	0	0	0	0	0	0	0	28	164	0	0	25	0	0	0	0	0	0	0	0	0	0	0	12	0	0	0	0	0	0	0	0	0	0	0	0	0	0	0	0	0	0	0	0	0	0
asv-1046	0	11	47	14	18	0	0	0	0	33	0	0	0	0	0	0	28	28	7	0	0	0	0	42	0	0	0	0	0	0	0	0	0	0	0	0	0	0	0	0	0	0	0	0	0	0	0	0	0
asv-1047	0	0	0	0	0	0	13	17	0	0	0	0	0	0	0	0	0	0	0	0	22	21	0	0	0	0	0	0	0	0	0	0	0	0	0	0	0	0	0	0	0	0	0	0	0	0	0	0	0
asv-1048	0	0	0	0	0	0	11	90	90	10	0	0	0	0	0	0	0	0	0	0	7	20	0	0	0	0	0	0	0	0	0	0	0	0	0	0	0	0	0	0	0	0	0	0	0	0	0	0	0
asv-1049	0	0	0	0	0	0	0	14	21	0	0	0	0	0	0	0	0	0	0	0	15	19	0	0	0	0	0	0	0	32	22	25	0	0	0	0	0	0	0	0	0	0	0	0	0	0	0	0	0
asv-1050	0	0	0	0	0	0	0	0	0	0	0	98	0	0	0	0	0	0	0	0	0	0	0	0	0	0	0	0	14	0	0	0	0	0	0	0	0	0	0	18	27	10	21	0	3	27	0	0	0
asv-1051	0	0	0	0	0	0	0	0	0	0	0	0	0	0	0	0	0	0	0	0	0	0	0	0	0	0	0	0	0	0	0	0	29	0	0	0	0	0	21	28	33	36	0	0	0	0	0	0	0
asv-1052	0	34	0	0	0	0	0	0	0	0	0	0	0	0	0	0	25	14	0	0	0	0	0	0	0	0	0	0	0	0	0	0	0	0	0	0	0	0	0	0	0	0	0	0	0	0	0	0	0
asv-1053	0	9	0	0	0	0	0	3	11	7	0	0	0	0	0	15	49	25	12	0	8	10	20	20	0	0	10	20	0	0	0	0	0	0	0	0	0	0	0	0	0	0	0	0	0	6	0	0	0
asv-1054	0	0	0	0	0	0	0	0	0	0	0	0	0	0	0	0	0	0	0	0	0	0	0	0	0	0	0	0	0	50	13	6	0	0	0	28	48	0	0	0	0	0	0	0	54	0	0	0	0
asv-1055	0	0	0	0	0	0	0	0	0	0	0	0	0	0	0	0	0	0	0	0	0	0	0	0	0	0	0	0	0	25	8	0	0	0	0	9	16	0	0	0	0	0	0	38	24	0	0	0	18
asv-1056	0	0	0	0	0	24	17	18	19	0	0	0	19	18	0	0	0	0	0	0	44	0	0	0	0	0	0	59	0	0	0	0	0	0	6	0	0	0	0	0	0	0	0	0	0	0	0	0	0
asv-1057	0	0	0	0	0	0	0	0	0	0	0	0	0	0	0	0	0	0	0	0	0	0	0	0	0	0	0	0	25	48	27	44	0	27	22	13	0	0	0	0	0	0	0	0	0	18	0	0	0
asv-1058	0	0	0	0	0	0	0	0	0	0	0	0	0	0	0	0	0	0	0	0	0	0	0	0	0	0	0	0	0	0	0	0	0	0	0	0	0	0	0	0	0	0	0	0	0	0	0	0	0
asv-1059	0	0	0	0	0	0	0	0	0	0	0	0	0	0	0	0	0	0	0	0	0	0	0	0	0	0	0	0	0	0	0	0	0	0	0	60	61	0	0	0	0	0	0	0	0	0	0	0	0
asv-1060	0	19	24	10	0	0	0	0	9	4	0	0	0	0	0	38	28	19	15	0	27	0	0	29	0	0	0	0	0	0	0	0	0	0	0	0	0	0	0	0	0	0	0	0	0	0	0	0	0
asv-1061	0	0	0	0	0	0	0	0	11	0	0	0	0	0	0	15	0	16	10	0	0	17	0	0	0	0	0	0	0	0	0	0	0	0	0	0	0	0	0	0	0	0	0	9	0	0	0	63	39
asv-1062	0	0	0	0	0	0	0	0	0	0	0	0	0	0	0	0	0	0	0	0	0	0	0	0	0	0	0	0	0	54	28	0	0	0	55	34	37	0	0	0	0	0	0	0	0	0	0	14	0
asv-1063	0	0	0	0	0	0	0	0	0	0	0	0	0	0	0	0	0	0	0	0	0	0	0	0	0	0	0	0	11	0	20	22	0	0	0	0	0	0	0	0	0	0	0	0	7	0	0	0	0
asv-1064	0	11	0	0	0	0	0	0	0	0	0	0	0	0	0	4	0	7	12	0	0	0	0	0	0	0	0	0	0	0	0	0	0	0	0	0	0	0	0	0	0	0	0	0	0	0	0	0	0
asv-1065	0	0	22	0	0	0	0	16	0	30	0	0	0	0	0	0	0	0	0	0	0	0	0	0	0	0	0	33	0	0	0	0	28	0	0	0	0	0	0	0	34	44	0	0	0	0	0	13	0
asv-1066	0	15	9	0	16	0	0	0	0	0	0	0	0	0	0	22	42	55	27	0	0	0	15	18	0	0	0	0	0	0	0	0	0	0	0	0	0	0	0	0	0	0	0	0	0	0	0	0	0
asv-1067	0	0	13	0	0	0	0	0	0	0	0	0	0	0	0	0	0	0	0	0	0	40	0	0	0	0	0	0	10	0	0	7	0	0	0	9	13	0	0	0	0	0	26	0	23	27	0	0	0
asv-1068	0	0	0	0	0	0	0	0	0	0	0	0	0	0	0	0	0	0	0	0	0	0	0	0	0	0	0	0	0	0	0	0	0	0	0	0	0	0	0	0	0	0	0	0	0	0	0	0	0
asv-1069	0	0	0	0	0	0	0	0	0	0	0	0	0	0	0	0	0	0	0	0	0	0	0	0	0	0	0	0	0	0	0	0	31	0	0	0	0	0	0	17	33	32	0	0	0	0	9	0	14
asv-1070	0	0	0	0	0	0	0	0	0	0	0	0	0	0	0	0	0	0	0	0	0	0	0	0	0	0	0	0	0	0	0	0	0	0	0	0	0	0	0	0	0	0	0	0	0	0	0	0	0
asv-1071	0	0	0	0	0	0	0	0	0	0	83	0	0	0	22	0	0	0	0	0	0	0	0	0	112	0	0	0	0	0	0	0	0	0	0	0	0	0	0	0	0	0	0	0	0	0	0	0	0
asv-1072	0	0	0	0	0	0	0	0	0	0	0	0	0	0	0	0	0	0	0	0	0	0	0	0	0	0	0	0	0	0	0	0	0	0	0	0	0	0	0	0	0	0	0	0	0	0	0	0	0
asv-1073	0	0	0	0	0	0	24	74	28	0	0	0	0	0	0	0	0	0	0	0	0	90	0	0	0	0	0	0	0	0	0	0	0	0	0	0	0	0	0	0	0	0	0	0	0	0	0	0	0
asv-1074	0	0	0	0	0	0	0	37	20	0	0	0	0	0	0	0	0	0	0	0	0	44	0	0	0	0	0	0	0	26	20	20	0	0	20	0	0	0	0	0	0	0	0	0	0	0	0	0	0
asv-1075	0	0	0	0	0	0	0	0	0	0	0	0	22	24	0	0	0	0	0	0	0	0	0	0	0	0	0	0	0	36	0	26	0	0	33	32	20	0	0	15	0	0	0	0	0	0	0	0	8
asv-1076	0	0	0	0	0	0	0	0	0	0	0	0	0	0	0	0	0	0	0	0	0	9	0	0	0	0	0	0	27	0	0	27	0	0	0	0	0	0	0	0	0	0	0	0	0	41	0	33	42
asv-1077	0	45	15	0	33	0	0	0	0	0	0	0	0	0	0	36	25	18	16	0	0	0	21	6	0	0	0	0	0	0	0	0	0	0	0	0	0	0	0	0	0	0	0	0	0	0	0	0	0
asv-1078	0	0	0	0	0	0	0	0	0	0	0	28	0	0	0	0	0	0	0	0	0	0	0	0	0	0	0	0	0	0	0	0	0	0	0	0	0	0	0	74	61	0	0	0	0	0	0	0	0
asv-1079	0	0	0	0	0	0	0	0	0	0	0	0	0	0	0	0	0	0	0	0	0	0	0	0	0	0	0	0	4	0	20	0	0	0	36	0	0	0	0	2	8	0	0	5	0	0	0	14	0
asv-1080	0	0	0	0	0	0	0	0	0	0	0	0	0	0	0	0	0	0	0	0	0	0	0	0	0	0	0	0	0	0	0	0	0	0	0	0	0	0	0	0	0	0	0	0	0	0	0	0	0
asv-1081	0	39	0	0	40	0	0	16	38	36	0	0	0	0	0	0	7	19	19	0	0	0	0	0	0	0	0	0	0	0	0	0	0	0	0	0	0	0	0	0	0	0	0	0	0	0	0	0	0
asv-1082	0	0	0	0	0	0	13	56	40	22	0	0	0	0	0	0	0	0	0	0	9	29	0	0	0	0	0	0	15	20	0	0	0	0	0	0	0	0	0	0	0	0	4	0	0	6	0	0	0
asv-1083	0	0	0	0	0	0	12	0	31	18	0	0	0	0	0	0	0	0	0	0	35	0	15	12	0	0	23	68	0	0	0	0	0	0	0	0	0	0	0	0	0	0	0	0	0	0	0	0	0
asv-1084	0	64	0	0	30	0	0	0	0	0	0	0	0	0	0	44	12	23	30	0	0	0	0	0	0	0	0	0	0	10	0	0	0	0	0	0	0	0	0	0	0	0	0	0	0	0	0	0	0
asv-1085	0	22	63	16	15	17	0	12	25	23	0	0	0	17	0	0	0	0	0	0	0	0	0	0	0	0	0	0	0	0	0	0	0	0	0	0	3	0	0	0	0	0	0	0	0	0	0	0	0
asv-1086	0	0	0	0	0	0	0	15	10	0	0	10	22	0	0	0	0	0	0	0	0	8	0	0	0	0	0	0	0	32	6	25	0	0	0	17	16	0	0	0	0	0	0	9	0	16	0	0	0
asv-1087	0	0	0	0	0	0	0	0	0	0	0	0	0	0	0	0	0	5	0	0	0	0	0	0	0	0	0	0	0	0	0	0	0	0	0	0	0	0	0	0	0	0	0	0	0	0	0	0	0
asv-1088	0	0	0	0	6	0	0	0	18	0	0	0	0	0	0	0	0	0	0	0	0	0	0	0	0	0	0	0	11	83	25	32	0	0	0	18	19	0	0	0	0	0	0	0	0	0	0	0	0
asv-1089	0	0	0	0	0	0	0	15	13	0	0	0	0	0	0	0	0	0	0	0	33	0	0	0	0	0	0	11	0	15	0	24	18	0	0	0	0	0	0	0	0	0	0	0	0	0	0	31	24
asv-1090	0	0	0	0	0	0	0	0	0	0	0	0	0	0	0	0	0	0	0	0	0	0	0	0	0	0	0	0	0	0	0	0	0	0	0	0	0	0	0	0	0	0	0	0	0	0	0	0	0
asv-1091	0	51	29	0	0	0	0	17	0	21	0	0	0	0	0	27	0	0	0	0	0	0	0	0	0	0	0	0	0	10	0	0	0	0	0	0	0	0	0	0	0	0	15	0	0	22	0	0	0
asv-1092	0	0	79	23	0	0	0	0	0	0	0	0	0	0	0	0	47	0	0	0	0	0	41	21	0	0	0	0	0	0	0	0	0	0	0	0	0	0	0	0	0	0	0	0	0	0	0	0	0
asv-1093	0	0	0	0	0	6	0	0	0	0	0	0	0	10	0	0	0	0	0	0	0	0	0	0	0	0	0	0	0	0	0	0	0	0	0	0	0	0	0	0	0	0	0	0	0	0	0	0	0
asv-1094	0	0	0	0	0	0	0	0	0	0	0	78	0	0	0	0	0	0	0	0	0	0	0	0	0	0	74	59	0	0	0	0	0	0	0	0	0	0	0	0	0	0	0	0	0	0	0	0	0
asv-1095	0	27	18	0	0	8	0	0	0	0	0	0	0	0	0	0	25	21	17	0	21	0	0	20	0	0	8	5	0	0	0	5	0	0	0	0	0	0	0	0	0	0	0	0	0	0	0	0	0
asv-1096	0	0	0	0	0	0	0	0	0	0	0	0	0	0	0	0	0	0	0	0	0	0	0	0	0	0	0	0	30	12	0	14	0	48	28	33	45	0	0	0	0	0	0	0	0	0	0	0	0
asv-1097	0	0	0	0	0	0	0	0	0	0	0	0	0	0	0	0	0	0	0	0	0	0	0	0	0	0	0	0	0	0	0	43	0	0	0	0	0	0	0	0	0	0	37	10	20	67	0	0	0
asv-1098	0	0	0	0	0	0	0	0	0	0	0	0	0	0	0	0	0	0	0	0	0	0	0	0	0	0	0	0	0	0	0	0	0	0	0	0	0	0	0	0	0	0	0	0	0	0	0	0	0
asv-1099	60	0	0	0	0	0	0	0	0	0	64	0	0	0	40	0	0	0	0	0	0	0	0	0	44	0	0	0	0	0	0	0	0	0	0	0	0	0	0	0	0	0	0	0	0	0	0	0	0
asv-1100	0	0	0	0	0	0	20	41	47	22	0	0	0	0	0	0	0	0	16	0	39	23	0	0	0	0	0	0	0	0	0	0	0	0	0	0	0	0	0	0	0	0	0	0	0	0	0	0	0
asv-1101	0	54	0	38	28	0	0	0	0	28	0	0	0	0	0	10	0	39	0	0	0	0	0	0	0	0	0	0	10	0	0	0	0	0	0	0	0	0	0	0	0	0	0	0	0	0	0	0	0
asv-1102	0	0	0	0	0	0	0	0	0	0	0	0	0	0	0	0	0	0	0	0	0	0	0	0	0	0	0	0	0	0	0	0	30	0	0	0	0	19	0	36	38	3	0	0	0	0	0	10	23
asv-1103	0	0	0	0	0	0	0	0	0	0	0	0	0	0	0	0	0	0	0	0	0	0	0	0	0	0	0	0	0	0	0	0	0	0	0	0	0	0	0	0	0	0	0	0	0	0	0	0	0
asv-1104	0	46	0	0	30	0	0	31	27	0	0	0	0	0	0	0	14	8	0	0	0	36	0	0	0	0	0	0	0	0	0	0	0	0	0	0	9	0	0	0	0	0	0	0	0	0	0	0	0
asv-1105	0	42	22	0	5	0	0	0	0	0	0	0	0	0	0	33	23	42	36	0	0	3	0	0	0	0	0	0	0	0	0	0	0	0	0	0	0	0	0	0	0	0	0	0	0	0	0	0	0
asv-1106	0	0	15	0	0	12	0	6	0	0	0	5	31	25	0	0	0	0	0	13	36	0	0	5	0	0	34	24	0	0	0	0	0	0	0	0	0	0	0	0	0	0	0	0	0	0	0	0	0
asv-1107	0	0	0	0	0	0	0	0	0	0	0	0	0	0	0	0	0	0	0	0	0	0	0	0	0	0	0	0	0	0	0	0	0	0	0	0	0	0	0	0	0	0	0	0	0	0	0	0	0
asv-1108	0	0	0	0	0	0	0	0	0	0	0	0	0	0	0	0	0	0	0	0	0	0	0	0	0	0	0	0	0	0	0	0	0	0	0	0	0	0	0	0	0	0	0	0	0	0	0	0	0
asv-1109	0	31	0	0	6	0	0	0	0	0	0	0	0	0	0	70	12	54	32	0	0	0	0	0	0	0	0	0	0	0	0	0	0	0	0	0	0	0	0	0	0	0	0	0	0	0	0	0	0
asv-1110	0	6	0	0	9	0	0	0	7	0	0	0	0	0	0	0	0	0	0	0	0	7	0	0	0	0	0	0	10	6	11	31	0	0	0	5	0	0	0	0	0	0	20	10	33	40	0	0	0
asv-1111	0	0	0	0	0	0	0	0	0	0	0	0	0	0	0	0	0	0	0	0	0	0	0	0	0	0	0	0	0	54	27	47	0	35	0	0	0	0	0	0	0	42	0	0	0	0	0	0	0
asv-1112	0	0	0	0	0	0	0	0	0	0	0	0	0	0	0	0	0	0	0	0	0	0	0	0	0	0	0	0	0	0	0	0	0	0	0	0	0	54	55	0	0	0	0	0	0	0	0	0	0
asv-1113	0	20	26	14	32	9	8	45	20	18	0	0	0	0	0	0	0	0	0	0	0	11	0	0	0	0	0	0	0	0	0	0	0	0	0	0	0	0	0	0	0	0	0	0	0	0	0	0	0
asv-1114	0	0	0	0	0	12	0	0	0	0	0	3	63	16	0	0	0	0	0	0	0	0	0	0	0	0	55	20	0	0	0	0	0	0	0	0	0	0	0	0	20	14	0	0	0	0	0	0	0
asv-1115	0	0	0	0	0	6	47	8	0	11	0	0	0	0	0	0	0	0	0	0	26	0	0	0	0	0	0	0	20	21	0	17	0	0	0	0	0	0	0	0	0	0	0	0	0	0	0	0	0
asv-1116	0	0	0	0	0	0	0	0	0	0	0	0	0	0	0	0	0	0	0	0	0	0	0	0	0	0	0	0	0	0	0	0	0	0	0	0	0	0	0	0	0	0	0	0	0	0	0	0	0
asv-1117	0	76	10	15	25	0	0	0	0	0	0	0	0	0	0	32	0	13	24	0	0	0	0	0	0	0	0	0	7	0	0	0	0	0	0	0	0	0	0	0	0	0	0	0	0	0	0	0	0
asv-1118	0	0	13	0	0	0	0	0	0	0	0	0	0	21	0	0	7	0	0	39	30	0	0	7	0	0	0	83	0	0	0	0	0	0	0	0	0	0	0	0	0	0	0	0	0	0	0	0	0
asv-1119	0	0	0	0	0	0	23	23	0	0	0	0	0	0	0	0	0	0	0	0	20	16	0	0	0	0	0	0	0	0	8	0	0	6	6	12	11	0	0	0	0	0	0	0	0	0	0	34	0
asv-1120	0	0	0	0	0	14	15	22	39	0	0	0	0	20	0	0	0	0	0	0	0	0	0	0	0	0	0	0	0	29	0	31	0	11	0	18	0	0	0	0	0	0	0	0	0	0	0	0	0
asv-1121	0	0	0	0	0	0	0	0	0	0	0	0	0	0	0	0	0	0	0	0	0	0	0	0	0	0	0	0	0	45	19	24	0	0	0	0	0	0	0	0	0	0	12	24	19	39	0	0	0
asv-1122	0	0	0	0	0	0	0	0	0	0	0	0	0	0	0	0	0	0	0	0	0	0	0	0	0	0	0	0	0	23	6	0	0	0	0	0	0	0	0	0	0	0	16	49	12	41	0	0	0
asv-1123	0	0	0	0	0	0	0	0	0	0	0	0	0	0	0	0	0	0	0	0	0	0	0	0	0	0	0	0	0	0	0	0	0	0	0	0	0	0	0	0	0	0	0	0	0	0	0	0	0
asv-1124	0	0	0	0	0	0	0	0	0	0	0	0	0	0	0	0	0	0	0	0	0	0	0	0	0	0	0	0	0	0	0	0	0	0	0	0	0	0	0	0	0	0	0	0	0	0	0	0	0
asv-1125	0	0	0	0	0	0	0	0	0	0	0	0	0	0	0	0	0	0	0	0	0	0	0	0	0	0	0	0	0	0	0	0	0	0	0	0	0	0	0	0	0	0	0	0	0	0	0	0	0
asv-1126	0	43	25	0	41	0	0	0	26	20	0	0	0	0	0	0	9	0	0	0	0	0	13	0	0	0	0	0	0	0	0	0	0	0	0	0	0	0	0	0	0	0	0	0	0	20	0	0	0
asv-1127	0	0	0	0	0	0	10	0	0	0	0	0	0	0	0	0	0	0	0	0	0	9	0	0	0	0	0	0	0	33	21	27	0	0	26	19	34	0	0	0	0	0	0	0	11	0	0	0	0
asv-1128	0	0	0	0	0	0	0	0	0	0	0	0	0	0	0	0	0	0	0	0	0	0	0	0	0	0	0	0	27	40	32	0	0	0	0	47	51	0	0	0	0	0	0	0	0	0	0	0	0
asv-1129	0	0	0	0	0	0	0	0	0	0	0	0	0	0	0	0	0	0	0	0	0	0	0	0	0	0	0	0	0	0	0	0	74	0	0	0	0	0	0	0	0	8	0	0	0	0	62	40	4
asv-1130	0	10	0	0	0	0	0	0	0	0	0	0	0	0	0	8	9	0	0	0	0	0	0	0	0	0	0	0	25	0	0	0	0	0	0	0	0	0	0	5	0	13	18	18	0	31	0	0	8
asv-1131	0	0	0	0	0	24	0	4	11	0	0	24	18	39	0	0	0	0	0	0	0	0	0	0	0	0	0	0	0	0	0	0	11	0	0	0	0	0	0	0	11	5	0	0	0	0	0	0	0
asv-1132	0	0	0	0	0	0	0	51	0	0	0	0	0	0	0	0	0	0	0	0	0	0	0	0	0	0	0	0	0	0	0	0	28	0	83	33	0	0	0	0	0	0	0	0	0	0	0	0	0
asv-1133	0	0	0	0	0	0	0	0	0	0	0	0	0	0	0	0	0	0	0	0	0	0	0	0	0	0	0	0	6	4	0	5	0	0	0	9	0	0	0	0	0	0	0	27	14	15	0	16	23
asv-1134	0	0	0	0	0	0	0	0	0	0	0	0	0	0	0	0	0	0	0	0	0	0	0	0	0	0	0	0	0	0	0	0	0	0	0	0	0	0	0	0	0	0	0	0	0	0	0	0	0
asv-1135	0	0	0	0	0	0	0	0	0	0	0	0	0	0	0	0	0	0	0	0	0	0	0	0	0	0	0	0	0	0	0	0	0	0	0	0	0	0	0	0	0	0	0	0	0	0	0	0	0
asv-1136	0	21	51	15	16	0	0	0	13	0	0	0	0	0	0	0	42	15	0	0	0	0	7	14	0	0	0	0	0	0	0	0	0	0	0	0	0	0	0	0	0	0	0	0	0	0	0	0	0
asv-1137	0	0	10	0	0	0	0	0	16	0	0	0	0	0	0	0	20	5	4	0	0	0	0	0	0	0	13	0	0	18	0	0	0	9	0	20	10	0	0	0	0	0	0	0	0	0	0	0	8
asv-1138	0	0	0	0	41	0	0	0	131	22	0	0	0	0	0	0	0	0	0	0	0	0	0	0	0	0	0	0	0	0	0	0	0	0	0	0	0	0	0	0	0	0	0	0	0	0	0	0	0
asv-1139	0	60	0	0	0	0	0	0	0	0	0	0	0	0	0	133	0	0	0	0	0	0	0	0	0	0	0	0	0	0	0	0	0	0	0	0	0	0	0	0	0	0	0	0	0	0	0	0	0
asv-1140	0	0	0	0	0	7	0	0	0	0	0	0	0	7	0	0	0	0	0	50	25	3	0	0	0	0	0	101	0	0	0	0	0	0	0	0	0	0	0	0	0	0	0	0	0	0	0	0	0
asv-1141	0	0	0	0	0	0	0	0	0	0	0	0	0	0	0	0	0	0	0	0	0	0	0	0	0	0	0	0	47	32	0	17	0	8	0	30	26	0	0	0	0	0	0	0	23	0	0	0	0
asv-1142	0	0	0	0	0	0	0	0	0	0	0	0	0	0	0	0	0	0	0	0	0	0	0	0	0	0	0	0	10	11	0	0	45	0	31	0	19	0	0	0	0	0	0	0	0	0	0	0	61
asv-1143	0	0	10	0	0	0	0	0	22	7	0	0	0	0	0	0	31	40	11	0	19	0	20	0	0	0	0	32	0	0	0	0	0	0	0	0	0	0	0	0	0	0	0	0	0	0	0	0	0
asv-1144	0	0	0	0	0	0	0	0	9	0	0	0	0	0	0	0	0	0	0	0	0	0	0	0	0	0	0	0	0	0	0	0	0	9	16	33	0	0	0	0	0	0	0	0	0	0	0	0	0
asv-1145	53	0	0	0	0	0	0	0	0	0	0	138	0	0	0	0	0	0	0	0	0	0	0	0	0	0	0	0	0	0	0	0	0	0	0	0	0	0	0	0	0	0	0	0	0	0	0	0	0
asv-1146	0	0	0	0	0	10	0	0	0	0	0	0	19	20	0	0	0	0	0	0	0	0	0	0	0	0	0	18	9	27	0	0	0	0	33	42	13	0	0	0	0	0	0	0	0	0	0	0	0
asv-1147	0	0	0	0	0	0	0	26	0	0	0	0	0	0	0	0	0	0	0	0	43	0	0	0	0	0	0	54	0	0	0	0	5	0	0	0	13	0	0	0	0	0	0	12	8	0	0	0	0
asv-1148	0	0	0	0	0	6	0	26	30	13	0	0	0	0	0	0	0	0	0	0	9	0	0	0	0	0	0	0	27	0	0	0	0	0	0	0	19	0	0	0	0	0	0	0	18	17	0	0	0
asv-1149	0	0	0	0	0	0	0	0	0	0	0	0	0	0	0	0	0	0	0	0	0	0	0	0	0	0	0	0	77	36	0	58	0	0	0	0	0	0	0	0	0	0	19	0	0	0	0	0	0
asv-1150	0	0	0	0	0	0	0	0	0	0	0	0	0	0	0	0	0	0	0	0	0	0	0	0	0	0	0	0	0	0	24	31	0	0	0	0	0	0	0	0	0	0	29	0	37	69	0	0	0
asv-1151	0	49	4	18	0	0	0	0	27	28	0	0	0	0	0	33	3	0	0	0	0	0	27	0	0	0	0	0	0	0	0	0	0	0	0	0	0	0	0	0	0	0	0	0	0	0	0	0	0
asv-1152	0	44	49	5	25	0	0	0	40	26	0	0	0	0	0	0	0	0	0	0	0	0	0	0	0	0	0	0	0	0	0	0	0	0	0	0	0	0	0	0	0	0	0	0	0	0	0	0	0
asv-1153	0	0	0	0	5	0	19	29	25	0	0	0	0	0	0	0	0	0	0	0	49	0	0	0	0	0	0	0	0	0	0	0	17	0	0	0	0	0	0	0	0	5	0	0	0	0	0	10	11
asv-1154	0	0	0	0	0	0	0	0	0	0	0	0	0	0	0	0	0	0	0	0	13	0	0	0	0	0	0	0	0	0	0	0	0	0	0	0	0	0	0	0	0	0	0	0	0	0	0	0	0
asv-1155	0	0	0	0	0	0	0	0	0	0	0	0	0	0	0	0	0	0	0	0	0	0	0	0	0	0	0	0	47	24	0	40	0	15	14	16	16	0	0	0	0	0	0	0	0	6	0	0	11
asv-1156	0	0	0	0	0	0	0	0	0	0	0	0	0	0	0	0	0	0	0	0	0	0	0	0	0	0	0	0	0	0	0	0	0	0	0	0	0	0	0	0	0	0	0	0	0	0	0	0	0
asv-1157	0	0	0	0	0	0	0	0	0	0	0	0	0	0	0	0	0	0	0	0	0	0	0	0	0	0	0	0	0	103	0	0	0	0	0	85	0	0	0	0	0	0	0	0	0	0	0	0	0
asv-1158	0	0	0	0	0	0	9	16	10	0	0	0	0	0	0	0	0	0	0	0	0	0	0	0	0	0	0	0	0	0	0	0	0	0	0	0	0	0	0	0	0	0	0	0	0	0	0	0	0
asv-1159	0	0	0	0	0	0	0	0	0	0	0	0	0	0	0	0	0	0	0	0	0	0	0	0	0	0	0	0	0	0	0	0	0	0	0	0	0	0	0	0	0	0	0	0	0	0	0	0	0
asv-1160	0	0	0	0	0	0	0	0	0	0	0	0	0	0	0	0	0	0	0	0	0	0	0	0	0	0	0	0	0	0	0	0	0	0	0	0	0	0	0	0	0	0	0	0	0	0	0	0	0
asv-1161	0	40	0	9	10	0	0	0	8	0	0	0	0	0	0	33	21	12	24	0	14	0	0	0	0	0	0	14	0	0	0	0	0	0	0	0	0	0	0	0	0	0	0	0	0	0	0	0	0
asv-1162	0	0	0	0	0	17	0	0	0	0	0	10	18	11	0	0	0	0	0	0	0	0	0	0	0	0	13	18	11	9	0	27	9	0	0	0	14	0	0	0	0	0	0	0	8	0	0	0	0
asv-1163	0	49	27	11	18	0	0	0	0	0	0	0	0	0	0	19	12	26	14	0	0	0	0	8	0	0	0	0	0	0	0	0	0	0	0	0	0	0	0	0	0	0	0	0	0	0	0	0	0
asv-1164	0	47	12	7	13	0	0	0	17	0	0	0	0	0	0	26	20	16	16	0	0	0	0	10	0	0	0	0	0	0	0	0	0	0	0	0	0	0	0	0	0	0	0	0	0	0	0	0	0
asv-1165	0	0	8	0	0	29	17	20	19	0	0	0	0	13	0	0	0	0	0	0	26	11	0	0	0	0	0	36	0	0	5	0	0	0	0	0	0	0	0	0	0	0	0	0	0	0	0	0	0
asv-1166	0	0	0	0	0	0	22	32	19	16	0	0	0	0	0	0	0	0	0	0	7	18	0	0	0	0	0	0	0	8	0	0	0	14	0	0	0	0	0	3	0	0	0	0	0	0	0	0	0
asv-1167	0	0	0	0	0	0	3	23	0	0	0	0	0	0	0	0	0	0	0	0	0	28	0	0	0	0	0	0	0	12	7	0	0	11	9	23	57	0	0	0	0	0	0	0	0	0	0	0	0
asv-1168	0	0	0	0	0	0	0	0	0	0	0	35	38	0	0	0	0	0	0	0	0	0	0	0	0	0	50	0	0	0	0	0	21	0	0	0	0	0	0	0	0	26	0	0	0	0	0	0	0
asv-1169	0	0	0	0	0	0	0	0	0	0	0	0	0	0	0	0	0	0	0	0	0	0	0	0	0	0	0	0	0	0	0	0	0	0	0	0	0	0	0	0	0	12	0	0	0	0	0	0	0
asv-1170	0	0	12	12	0	30	0	0	15	0	0	0	0	0	0	0	0	0	0	35	19	7	0	6	0	0	0	21	0	0	0	0	0	9	0	0	0	0	0	0	0	0	0	0	0	0	0	13	0
asv-1171	0	0	0	0	0	0	0	0	0	0	0	0	32	4	0	0	3	0	0	0	6	0	0	0	0	0	50	25	0	0	0	0	0	0	0	0	0	0	0	0	0	0	0	0	0	0	0	0	0
asv-1172	0	15	22	0	0	0	9	31	73	0	0	0	0	0	0	0	0	0	0	0	0	0	0	0	0	0	0	0	0	25	6	0	0	0	0	0	0	0	0	0	0	0	0	0	0	0	0	0	0
asv-1173	0	0	0	0	0	0	0	0	0	0	0	0	0	0	0	0	0	0	0	0	14	20	0	0	0	0	0	0	0	0	0	0	0	0	0	0	19	0	0	0	0	0	0	0	51	0	0	0	0
asv-1174	0	0	0	0	0	0	0	0	0	0	0	0	0	0	0	0	0	0	0	0	0	0	0	0	0	0	0	0	0	0	0	0	25	0	0	0	0	0	0	0	50	31	0	0	0	0	0	0	0
asv-1175	0	0	18	9	0	0	0	0	7	11	0	0	0	0	0	21	40	32	27	0	0	0	14	0	0	0	0	0	0	0	0	0	0	0	0	0	0	0	0	0	0	0	0	0	0	0	0	0	0
asv-1176	0	0	0	9	0	0	0	0	0	13	0	0	0	0	0	0	17	0	0	0	35	14	21	0	0	0	14	18	0	0	0	0	0	0	0	0	11	0	0	0	0	0	11	0	9	0	0	0	0
asv-1177	0	44	4	12	27	0	0	0	0	0	0	0	0	0	0	17	11	43	20	0	0	0	0	0	0	0	0	0	0	0	0	0	0	0	0	0	0	0	0	0	0	0	0	0	0	0	0	0	0
asv-1178	0	7	14	0	0	0	0	17	35	0	0	0	0	0	0	3	9	0	7	0	0	0	0	0	0	0	0	0	13	35	7	0	0	0	3	18	10	0	0	0	0	0	0	0	0	0	0	0	0
asv-1179	0	0	0	0	0	0	0	0	18	0	0	0	0	0	0	0	0	0	0	0	0	0	0	0	0	0	0	0	0	0	0	0	0	0	0	0	0	0	0	0	0	0	0	0	0	0	0	0	0
asv-1180	0	0	0	0	0	0	0	0	0	0	0	69	0	0	0	0	0	0	0	0	0	0	0	0	0	0	0	0	0	0	0	0	0	0	0	0	0	0	0	0	0	0	0	0	0	0	0	0	0
asv-1181	0	0	0	0	0	0	0	0	0	0	0	15	0	0	0	0	0	0	0	0	0	0	0	0	0	0	0	0	0	0	0	0	0	0	0	0	0	0	0	80	0	0	0	0	0	0	0	0	0
asv-1182	0	0	0	0	0	0	0	0	0	0	0	0	9	12	0	0	8	0	0	0	18	0	0	0	0	0	29	30	0	0	0	0	23	10	0	0	0	0	0	0	0	0	0	0	0	0	19	0	0
asv-1183	0	0	0	0	0	0	0	0	0	0	0	0	0	0	0	0	0	0	0	0	29	0	0	0	0	0	0	0	0	28	13	17	0	0	9	26	15	0	0	0	0	0	0	0	0	20	0	0	9
asv-1184	0	0	0	0	0	0	0	0	0	0	0	0	0	0	0	0	0	0	0	0	0	0	0	0	0	0	0	0	0	0	0	0	33	0	11	0	0	0	0	0	0	17	0	0	0	0	5	15	0
asv-1185	0	0	0	0	0	0	0	0	0	0	0	0	0	0	0	0	0	0	0	0	0	0	0	0	0	0	0	0	0	0	0	0	0	0	0	0	0	0	0	0	0	0	0	0	0	0	0	0	0
asv-1186	0	10	8	0	14	0	17	20	26	10	0	0	0	11	0	0	0	0	0	0	24	10	0	0	0	0	0	7	6	5	0	9	0	0	0	0	0	0	0	0	0	0	0	0	0	0	0	0	0
asv-1187	0	0	16	0	44	0	0	0	0	0	0	0	0	0	0	0	0	63	0	0	0	0	0	0	0	0	0	0	0	0	0	0	0	0	0	0	0	0	0	0	0	0	0	0	0	0	0	0	0
asv-1188	0	0	0	0	0	0	10	22	0	11	0	0	0	0	0	0	0	0	0	0	0	30	0	0	0	0	0	34	22	0	0	0	0	0	0	0	0	0	0	0	0	0	0	0	12	0	0	36	0
asv-1189	0	0	0	0	0	0	0	0	0	0	0	0	0	0	0	0	0	0	0	0	0	0	0	15	0	0	0	0	12	17	0	0	0	0	0	0	0	0	0	0	0	7	48	0	17	31	7	0	0
asv-1190	0	0	0	0	0	0	0	0	0	0	0	0	0	0	0	0	0	0	0	0	0	0	0	0	0	0	0	0	0	39	23	0	46	0	0	0	16	0	0	0	0	37	0	0	0	16	0	0	0
asv-1191	0	89	0	0	23	0	0	0	0	0	0	0	0	0	0	47	0	0	17	0	0	0	0	0	0	0	0	0	0	0	0	0	0	0	0	0	0	0	0	0	0	0	0	0	0	0	0	0	0
asv-1192	0	0	8	0	0	0	0	4	0	9	0	0	20	0	0	0	0	0	0	0	0	0	0	0	0	0	42	0	0	0	0	0	9	0	0	0	0	0	0	0	48	28	0	0	0	7	0	0	0
asv-1193	0	0	2	0	0	0	0	0	0	0	0	0	0	0	0	0	0	0	0	0	0	0	0	0	0	0	0	0	28	6	0	0	0	0	0	0	0	0	0	0	0	0	31	7	28	9	0	0	0
asv-1194	0	0	0	0	0	0	0	0	0	0	0	0	0	0	0	0	175	0	0	0	0	0	0	0	0	0	0	0	0	0	0	0	0	0	0	0	0	0	0	0	0	0	0	0	0	0	0	0	0
asv-1195	0	0	0	0	0	0	0	0	0	0	0	0	0	0	0	0	0	0	0	0	0	0	0	0	0	0	0	0	93	0	0	33	0	0	0	0	0	0	0	0	0	0	15	0	15	19	0	0	0
asv-1196	0	0	0	0	0	0	0	0	0	0	0	0	0	0	0	0	0	0	0	0	0	0	0	0	0	0	0	0	7	68	42	20	0	0	0	0	16	0	0	0	0	0	0	0	22	0	0	0	0
asv-1197	0	0	0	0	0	0	0	0	0	0	0	0	0	0	0	0	0	0	0	0	0	0	0	0	0	0	0	0	0	0	0	0	0	0	0	0	0	0	0	0	0	0	0	0	0	0	0	0	0
asv-1198	0	0	0	0	0	0	0	0	0	0	0	0	0	0	0	0	0	0	0	0	0	0	0	0	0	0	0	0	0	0	0	0	0	0	0	0	0	0	0	0	0	0	0	0	0	0	0	0	0
asv-1199	0	0	0	0	0	0	0	0	0	0	0	0	0	0	0	0	0	0	0	0	0	0	0	0	0	0	0	0	0	0	0	0	0	0	0	0	0	0	0	0	0	0	0	0	0	0	0	0	0
asv-1200	0	5	1	0	4	20	0	3	3	2	0	0	0	14	0	0	12	0	0	0	12	2	0	0	0	0	0	0	13	13	19	4	0	0	0	22	0	0	0	0	0	0	0	1	0	24	0	0	0
asv-1201	0	0	25	19	0	0	0	0	23	12	0	0	0	0	0	19	22	29	0	0	0	0	0	25	0	0	0	0	0	0	0	0	0	0	0	0	0	0	0	0	0	0	0	0	0	0	0	0	0
asv-1202	0	0	0	0	0	0	0	0	8	0	0	22	20	8	56	0	0	0	0	0	13	0	0	0	9	0	20	0	0	0	0	0	0	0	0	0	0	0	0	0	0	0	0	0	0	0	0	0	0
asv-1203	0	0	0	0	0	0	0	0	0	0	13	80	0	0	70	0	0	0	0	0	0	0	0	0	11	0	0	0	0	0	0	0	0	0	0	0	0	0	0	0	0	0	0	0	0	0	0	0	0
asv-1204	0	0	0	0	0	0	0	0	0	0	0	94	15	0	0	0	0	0	0	0	0	0	0	0	0	0	22	0	0	0	0	0	0	0	0	0	0	0	0	12	14	0	0	0	0	7	0	0	0
asv-1205	0	0	0	0	0	0	0	0	0	0	0	0	0	0	0	0	0	0	0	0	0	0	0	0	0	0	0	43	0	0	0	0	0	0	0	0	0	0	0	30	19	51	0	0	0	0	0	0	0
asv-1206	0	0	0	0	0	0	0	0	0	0	0	0	0	0	0	0	0	0	0	0	0	0	0	0	0	0	0	0	0	0	0	0	0	0	3	4	0	0	0	56	43	34	0	0	0	0	0	0	0
asv-1207	0	8	0	0	0	0	0	0	0	0	0	13	10	0	0	0	3	0	0	0	0	0	0	0	0	0	8	0	0	11	0	0	6	0	0	0	0	0	0	0	0	30	0	10	7	11	7	0	0
asv-1208	0	0	0	0	0	0	8	0	0	0	0	0	0	0	0	0	0	0	0	0	0	0	0	0	0	0	0	0	0	0	0	0	0	0	0	0	0	0	0	0	0	0	0	0	0	0	0	0	0
asv-1209	0	0	0	0	0	0	0	0	0	0	0	0	0	0	0	0	20	0	0	0	0	0	0	0	0	0	0	0	0	0	0	0	0	0	0	0	0	0	0	0	0	0	0	0	0	0	0	0	0
asv-1210	0	0	0	0	0	0	0	0	0	0	0	0	0	0	0	0	0	0	0	0	0	0	0	0	0	0	0	23	0	0	0	0	0	0	0	0	0	0	0	0	0	0	0	0	0	0	0	0	0
asv-1211	0	5	0	0	11	0	10	31	37	0	0	0	0	0	0	0	0	0	0	0	10	22	0	0	0	0	0	0	17	13	0	12	0	0	0	0	4	0	0	0	0	0	0	0	0	0	0	0	0
asv-1212	0	0	0	0	0	0	0	0	0	0	0	0	0	0	0	0	0	0	0	0	0	0	0	0	0	0	0	0	0	15	0	15	0	12	15	16	12	0	0	18	7	9	0	0	0	0	0	0	0
asv-1213	0	52	29	0	61	0	0	0	14	15	0	0	0	0	0	0	0	0	0	0	0	0	0	0	0	0	0	0	0	0	0	0	0	0	0	0	0	0	0	0	0	0	0	0	0	0	0	0	0
asv-1214	0	0	30	0	20	0	0	0	0	0	0	0	0	0	0	0	0	29	0	0	0	0	0	0	0	0	0	0	0	0	0	0	0	0	0	0	0	0	0	0	0	0	0	0	0	0	0	0	0
asv-1215	0	0	0	0	10	0	0	0	0	0	0	0	0	0	0	0	0	0	0	0	0	0	0	0	0	0	0	0	0	15	0	0	0	21	18	34	17	0	0	0	9	16	0	0	0	0	0	0	0
asv-1216	0	0	0	0	0	14	0	0	7	0	0	0	0	0	0	0	0	6	0	21	14	0	10	7	0	0	0	57	0	0	0	0	12	0	0	0	0	0	0	0	0	0	0	0	0	0	0	0	8
asv-1217	0	0	0	0	0	0	0	0	0	0	36	123	12	0	0	0	0	0	0	0	0	0	0	0	0	0	0	0	0	0	0	0	0	0	0	0	0	0	0	0	0	0	0	0	0	0	0	0	0
asv-1218	0	0	0	0	0	0	0	0	0	0	0	0	0	0	0	0	0	0	0	0	0	0	0	0	0	0	0	0	0	0	0	0	0	0	0	0	0	0	0	0	0	0	0	0	0	0	0	0	0
asv-1219	0	0	0	0	0	0	0	0	0	0	0	14	15	0	0	0	0	0	0	0	3	0	0	0	0	0	0	0	5	30	0	11	0	5	22	25	14	0	0	5	11	7	0	0	0	0	0	3	0
asv-1220	0	0	0	0	0	0	0	0	0	0	0	0	0	0	0	0	0	0	0	18	0	0	0	0	0	0	0	35	0	0	0	0	0	0	0	0	20	0	0	0	0	22	0	22	0	0	22	0	0
asv-1221	0	0	0	0	0	0	0	0	0	0	0	0	0	0	0	0	0	0	0	0	0	0	0	0	0	0	0	0	0	76	5	0	0	0	0	0	0	0	0	0	0	0	3	76	10	0	0	0	0
asv-1222	0	0	0	0	0	0	0	0	0	0	0	0	0	0	0	0	0	0	0	0	0	0	0	0	0	0	0	0	0	0	0	0	0	0	0	0	0	0	0	0	0	0	0	0	0	0	0	0	0
asv-1223	0	0	0	0	0	0	0	44	57	24	0	0	0	0	0	0	0	0	0	0	14	30	0	0	0	0	0	0	0	0	0	0	0	0	0	0	0	0	0	0	0	0	0	0	0	0	0	0	0
asv-1224	0	0	0	0	0	0	0	0	0	0	0	0	0	0	0	0	0	0	0	0	0	0	0	0	0	0	0	0	0	90	0	31	0	0	14	11	23	0	0	0	0	0	0	0	0	0	0	0	0
asv-1225	0	0	0	0	0	0	0	0	0	0	0	0	0	0	0	0	0	0	0	0	0	0	0	0	0	0	0	0	0	38	0	0	0	0	0	0	0	0	0	0	0	0	0	31	32	31	0	0	13
asv-1226	0	0	0	0	0	0	0	0	0	0	0	0	0	0	0	0	0	0	0	0	0	0	0	0	0	0	0	0	0	0	0	0	90	8	0	0	0	0	0	0	0	0	0	0	0	0	47	24	0
asv-1227	0	0	0	0	0	0	0	0	0	0	0	0	0	0	0	0	0	0	0	0	0	0	0	0	0	0	0	0	0	0	0	0	0	0	0	0	0	0	0	0	0	0	0	0	0	0	0	0	0
asv-1228	0	23	0	0	0	0	0	0	0	0	0	0	0	0	0	16	0	12	9	0	0	0	10	0	0	0	0	17	13	15	0	0	10	0	0	0	15	0	0	0	0	0	0	0	0	13	0	0	15
asv-1229	0	13	18	6	9	0	0	11	20	25	0	11	0	0	0	0	0	0	0	0	0	14	0	0	0	0	0	34	0	7	0	0	0	0	0	0	0	0	0	0	0	0	0	0	0	0	0	0	0
asv-1230	0	0	0	0	44	0	0	0	0	0	0	0	0	0	0	4	0	0	0	0	13	0	0	0	0	0	0	0	0	0	0	0	0	0	0	0	0	0	0	0	0	0	0	0	0	0	0	0	0
asv-1231	0	0	0	0	0	0	0	0	0	0	0	0	0	0	0	0	0	0	0	0	31	0	0	0	0	0	0	0	81	0	0	0	0	0	0	0	0	0	0	0	0	0	17	0	0	32	0	0	0
asv-1232	0	0	0	0	0	0	0	0	0	0	0	0	0	0	0	0	0	0	0	0	0	0	0	0	0	0	0	0	33	26	19	10	0	3	0	5	0	0	0	0	27	23	0	0	19	0	0	3	0
asv-1233	0	0	0	0	0	13	0	0	12	0	0	33	20	19	0	0	0	0	0	0	0	0	0	0	0	0	0	0	0	0	0	0	0	0	0	0	0	0	0	0	0	0	0	0	0	0	0	0	0
asv-1234	0	44	0	0	31	0	0	0	0	0	0	0	0	0	0	0	0	0	0	0	0	0	0	0	0	0	0	0	0	0	0	0	0	0	0	0	0	0	0	0	0	0	0	0	0	0	0	0	0
asv-1235	0	0	0	0	0	0	0	0	0	0	0	96	17	0	0	0	0	0	0	0	0	0	0	0	0	0	0	0	0	0	0	0	0	0	0	0	0	0	0	0	37	16	0	0	0	0	0	0	0
asv-1236	0	0	0	0	0	0	0	0	0	0	0	0	0	0	0	0	0	0	0	0	0	0	0	0	0	0	0	0	0	0	0	0	0	0	0	0	0	0	0	0	0	0	0	0	0	0	0	0	0
asv-1237	0	0	0	0	0	0	0	0	0	0	0	0	0	0	0	0	0	0	0	0	0	0	0	0	0	0	0	0	0	0	0	0	0	0	0	0	0	0	0	0	0	0	0	0	0	0	0	0	0
asv-1238	0	0	37	0	0	0	0	0	50	30	0	0	0	0	0	0	0	0	0	0	0	29	19	0	0	0	0	0	0	0	0	0	0	0	0	0	0	0	0	0	0	0	0	0	0	0	0	0	0
asv-1239	0	0	0	0	0	0	0	16	0	0	0	0	0	0	0	0	0	0	0	0	0	0	0	0	0	0	0	0	11	62	19	22	0	0	0	19	16	0	0	0	0	0	0	0	0	0	0	0	0
asv-1240	0	0	0	0	0	0	0	0	0	0	0	0	0	0	0	0	0	0	0	0	0	0	0	0	0	0	0	0	18	29	15	24	0	16	22	0	16	0	0	0	0	0	0	0	0	13	0	12	0
asv-1241	80	0	0	0	0	0	0	0	0	0	44	0	0	0	40	0	0	0	0	0	0	0	0	0	0	0	0	0	0	0	0	0	0	0	0	0	0	0	0	0	0	0	0	0	0	0	0	0	0
asv-1242	0	75	0	0	50	0	0	0	0	0	0	0	0	0	0	39	0	0	0	0	0	0	0	0	0	0	0	0	0	0	0	0	0	0	0	0	0	0	0	0	0	0	0	0	0	0	0	0	0
asv-1243	0	38	15	9	0	0	0	0	13	0	0	0	0	0	0	20	30	15	0	6	0	9	0	6	0	0	0	3	0	0	0	0	0	0	0	0	0	0	0	0	0	0	0	0	0	0	0	0	0
asv-1244	0	26	0	0	0	12	0	0	0	0	0	0	32	35	0	0	0	0	0	0	0	0	0	0	0	0	31	28	0	0	0	0	0	0	0	0	0	0	0	0	0	0	0	0	0	0	0	0	0
asv-1245	0	18	0	10	0	20	14	43	42	17	0	0	0	0	0	0	0	0	0	0	0	0	0	0	0	0	0	0	0	0	0	0	0	0	0	0	0	0	0	0	0	0	0	0	0	0	0	0	0
asv-1246	0	0	6	0	0	0	0	0	11	0	0	0	2	2	0	3	0	2	1	0	0	0	0	0	0	0	0	0	0	26	0	0	1	0	0	0	1	0	0	0	0	3	0	0	0	0	13	0	0
asv-1247	0	0	0	0	0	0	0	16	31	9	0	0	0	0	0	0	0	0	0	0	0	0	0	0	0	0	0	0	33	28	0	27	0	0	0	11	9	0	0	0	0	0	0	0	0	0	0	0	0
asv-1248	0	0	0	0	0	0	0	0	0	0	0	0	0	0	0	0	0	0	0	0	0	0	0	0	0	0	0	0	36	49	35	44	0	0	0	0	0	0	0	0	0	0	0	0	0	0	0	0	0
asv-1249	0	0	0	0	0	0	0	0	0	0	0	0	0	0	0	0	0	0	0	0	0	0	0	0	0	0	0	0	10	0	24	19	0	0	0	0	0	0	0	0	0	0	15	0	24	72	0	0	0
asv-1250	0	0	0	0	0	0	0	0	0	0	0	0	0	0	0	0	0	0	0	0	0	0	0	0	0	0	0	0	0	0	0	0	0	0	0	0	0	0	0	0	0	0	0	0	0	0	0	0	0
asv-1251	0	35	0	36	46	0	0	0	0	0	0	0	0	0	0	0	8	0	14	0	0	24	0	0	0	0	0	0	0	0	0	0	0	0	0	0	0	0	0	0	0	0	0	0	0	0	0	0	0
asv-1252	0	0	0	0	0	0	0	0	0	0	0	0	0	0	0	0	0	0	0	0	0	0	0	0	0	0	0	0	13	28	13	24	0	9	23	19	34	0	0	0	0	0	0	0	0	0	0	0	0
asv-1253	0	0	0	0	0	0	0	0	0	0	0	0	0	0	0	0	0	0	0	0	0	0	0	0	0	0	0	0	0	0	0	0	0	20	14	0	0	0	0	0	0	0	0	0	0	0	0	53	76
asv-1254	0	0	0	0	0	0	0	0	0	0	0	0	0	0	0	0	0	0	0	0	0	0	0	0	0	0	0	0	0	0	0	0	0	0	0	0	0	0	67	0	0	0	0	0	0	0	0	0	0
asv-1255	0	0	0	0	0	0	0	0	0	0	0	0	0	0	0	0	0	0	0	0	0	0	0	0	0	0	0	0	0	0	0	0	0	0	0	0	0	0	0	0	0	0	0	0	0	0	0	0	0
asv-1256	0	27	6	8	8	0	0	9	7	0	0	0	0	0	0	20	19	15	18	0	8	10	6	0	0	0	0	0	0	0	0	0	0	0	0	0	0	0	0	0	0	0	0	0	0	0	0	0	0
asv-1257	0	0	0	0	9	0	20	0	14	10	0	0	0	0	0	0	0	0	0	0	0	0	15	16	0	0	0	20	7	0	0	0	0	0	0	0	0	0	0	0	0	0	10	0	0	28	0	0	0
asv-1258	0	0	0	0	5	0	0	0	14	0	0	0	0	0	0	7	3	9	9	7	0	13	0	11	0	0	0	53	0	0	0	0	0	0	0	0	9	0	0	0	0	6	0	0	6	0	0	0	6
asv-1259	0	0	0	0	0	0	10	0	0	0	0	16	0	0	0	0	0	0	0	0	0	0	0	0	0	0	0	0	0	36	0	14	18	0	0	11	10	0	0	0	11	21	0	0	0	8	0	0	0
asv-1260	0	0	0	0	0	0	0	16	10	0	0	0	0	0	0	0	0	0	0	0	14	32	0	0	0	0	0	0	0	0	0	5	0	0	0	0	10	0	0	0	0	0	0	0	22	23	0	2	0
asv-1261	0	0	0	0	0	0	0	0	0	0	0	0	0	0	0	0	0	0	0	0	0	0	0	0	0	0	0	0	0	21	0	0	0	0	0	0	0	0	0	0	0	0	0	46	0	67	0	0	0
asv-1262	0	0	0	0	0	0	39	0	21	0	0	0	13	0	0	0	0	0	0	0	35	0	0	0	0	0	41	0	0	0	0	0	0	0	0	0	0	0	0	0	11	0	0	0	0	0	0	0	0
asv-1263	0	0	0	0	0	0	0	0	0	0	0	0	0	0	0	0	0	0	0	0	0	0	0	0	0	0	0	0	0	0	0	0	0	0	0	0	0	0	0	0	0	0	0	0	0	0	0	111	49
asv-1264	0	14	18	0	7	0	0	11	18	0	0	0	0	0	0	10	18	26	8	0	0	12	17	0	0	0	0	0	0	0	0	0	0	0	0	0	0	0	0	0	0	0	0	0	0	0	0	0	0
asv-1265	0	0	1	0	39	0	0	44	0	0	0	0	0	0	0	0	0	2	0	0	49	24	0	0	0	0	0	0	0	0	0	0	0	0	0	0	0	0	0	0	0	0	0	0	0	0	0	0	0
asv-1266	0	0	0	0	0	0	0	0	0	0	0	0	0	0	0	0	0	0	0	0	0	0	0	0	0	0	0	0	0	0	0	9	0	0	0	0	0	0	0	0	0	0	0	0	0	0	0	0	0
asv-1267	0	122	0	0	23	0	0	0	0	0	0	0	0	0	0	0	13	0	0	0	0	0	0	0	0	0	0	0	0	0	0	0	0	0	0	0	0	0	0	0	0	0	0	0	0	0	0	0	0
asv-1268	0	1	22	14	37	0	0	0	0	0	0	0	0	0	0	32	0	26	26	0	0	0	0	0	0	0	0	0	0	0	0	0	0	0	0	0	0	0	0	0	0	0	0	0	0	0	0	0	0
asv-1269	0	0	2	11	0	0	4	10	0	17	0	0	0	7	0	9	4	0	0	0	0	3	10	0	0	0	0	11	0	0	0	0	0	0	0	3	0	0	0	0	0	2	0	0	0	0	0	0	0
asv-1270	0	0	0	0	0	114	0	0	0	0	0	0	0	44	0	0	0	0	0	0	0	0	0	0	0	0	0	0	0	0	0	0	0	0	0	0	0	0	0	0	0	0	0	0	0	0	0	0	0
asv-1271	0	0	0	0	0	0	7	0	0	0	0	88	49	14	0	0	0	0	0	0	0	0	0	0	0	0	0	0	0	0	0	0	0	0	0	0	0	0	0	0	0	0	0	0	0	0	0	0	0
asv-1272	0	0	0	0	0	0	0	0	0	0	0	31	0	30	0	0	0	0	0	16	0	0	0	0	0	0	41	33	0	0	0	0	0	0	0	0	0	0	0	0	0	7	0	0	0	0	0	0	0
asv-1273	0	0	0	0	0	0	0	0	0	0	0	0	0	0	0	0	0	0	0	0	0	0	0	0	0	0	0	8	0	23	14	0	52	0	0	22	0	0	0	0	0	26	0	0	0	0	0	0	0
asv-1274	0	0	0	0	0	0	0	0	0	0	0	0	0	0	0	0	0	0	0	0	0	0	0	0	0	0	0	0	0	71	0	0	0	0	0	0	0	0	0	0	0	0	0	0	0	0	0	0	0
asv-1275	0	35	0	19	0	0	0	0	20	0	0	0	0	0	0	15	22	13	33	0	0	0	0	0	0	0	0	0	0	0	0	0	0	0	0	0	0	0	0	0	0	0	0	0	0	0	0	0	0
asv-1276	0	22	0	0	0	14	0	0	6	7	0	0	33	20	0	0	0	0	0	0	0	0	0	0	0	0	0	0	0	20	0	24	0	0	0	0	0	0	0	0	0	0	0	0	0	11	0	0	0
asv-1277	0	0	0	0	0	0	0	0	0	0	0	0	0	0	0	0	0	0	0	0	0	0	0	0	0	0	0	0	0	0	0	0	0	0	0	0	0	0	0	0	0	0	0	0	0	0	0	0	0
asv-1278	0	0	0	0	0	0	0	0	0	0	0	0	0	0	0	0	0	0	0	0	0	0	0	0	0	0	0	15	0	0	0	0	20	0	10	0	15	0	0	0	0	0	0	0	0	0	13	18	0
asv-1279	0	29	19	8	11	0	0	0	0	9	0	0	0	0	0	14	20	19	18	0	0	0	8	0	0	0	0	0	0	0	0	0	0	0	0	0	0	0	0	0	0	0	0	0	0	0	0	0	0
asv-1280	0	0	13	0	0	0	20	37	52	33	0	0	0	0	0	0	0	0	0	0	0	0	0	0	0	0	0	0	0	0	0	0	0	0	0	0	0	0	0	0	0	0	0	0	0	0	0	0	0
asv-1281	0	0	0	0	0	0	0	0	0	0	0	0	0	0	0	0	21	0	11	0	0	0	0	0	0	0	0	0	0	0	0	0	0	0	0	0	16	0	0	0	0	0	0	25	0	12	0	0	5
asv-1282	0	0	0	0	0	0	0	0	0	0	0	0	0	0	0	0	0	0	0	0	0	0	0	0	0	0	0	0	0	16	0	0	29	0	0	0	0	0	0	0	27	58	0	0	0	0	0	0	0
asv-1283	0	0	0	0	0	0	0	0	0	0	0	0	0	0	0	0	0	0	0	0	0	0	0	0	0	0	0	0	0	0	0	0	0	0	0	0	0	0	0	0	0	0	0	0	0	0	0	0	0
asv-1284	0	0	25	0	0	0	0	0	26	0	0	0	0	0	0	0	53	50	0	0	0	0	0	0	0	0	0	0	0	0	0	0	0	0	0	0	0	0	0	0	0	0	0	0	0	0	0	0	0
asv-1285	0	0	0	0	0	0	0	54	37	16	0	0	0	0	0	0	0	0	0	0	0	47	0	0	0	0	0	0	0	0	0	0	0	0	0	0	0	0	0	0	0	0	0	0	0	0	0	0	0
asv-1286	0	0	0	0	0	0	0	3	0	0	0	0	0	2	0	0	0	0	0	0	13	0	0	0	0	0	0	0	0	0	0	0	0	29	39	16	0	0	0	0	0	0	0	0	0	0	0	45	0
asv-1287	0	0	0	0	0	0	0	0	0	0	0	0	0	0	0	0	0	0	0	0	0	0	0	0	0	0	0	0	0	0	27	29	80	0	0	0	0	0	0	0	0	0	0	0	0	0	18	0	0
asv-1288	0	50	29	0	0	0	0	0	0	14	0	0	0	0	0	19	0	23	9	0	9	0	0	0	0	0	0	0	0	0	0	0	0	0	0	0	0	0	0	0	0	0	0	0	0	0	0	0	0
asv-1289	0	0	0	0	0	0	0	0	0	0	0	0	14	0	0	0	0	0	0	0	0	0	0	0	0	0	0	0	0	0	0	0	0	0	0	11	16	0	0	0	0	0	0	8	0	0	0	18	26
asv-1290	0	0	0	0	0	0	0	0	0	0	0	0	0	0	0	0	0	0	0	0	0	0	0	0	0	0	0	0	0	12	0	0	6	8	31	18	12	0	0	0	0	0	0	6	0	0	3	37	0
asv-1291	0	0	0	0	0	0	0	0	0	0	0	0	0	0	0	0	0	0	0	0	0	0	0	0	0	0	0	0	0	0	0	0	0	0	0	0	0	0	0	0	0	0	0	0	0	0	0	0	0
asv-1292	0	26	10	5	0	0	0	0	0	0	0	0	0	0	0	25	27	23	14	0	0	0	12	10	0	0	0	0	0	0	0	0	0	0	0	0	0	0	0	0	0	0	0	0	0	0	0	0	0
asv-1293	0	9	0	0	0	0	6	10	13	8	0	0	0	0	0	0	0	9	0	0	66	0	21	10	0	0	0	0	0	0	0	0	0	0	0	0	0	0	0	0	0	0	0	0	0	0	0	0	0
asv-1294	0	19	0	8	0	0	0	0	0	0	0	0	0	0	0	22	22	35	45	0	0	0	0	0	0	0	0	0	0	0	0	0	0	0	0	0	0	0	0	0	0	0	0	0	0	0	0	0	0
asv-1295	0	0	0	0	0	0	0	0	0	0	0	0	0	0	0	0	0	0	0	0	0	0	0	0	0	0	0	0	6	0	0	0	0	0	0	0	0	0	0	0	0	0	65	11	0	51	0	0	0
asv-1296	0	4	0	0	0	0	20	0	0	0	0	30	6	0	0	0	0	0	0	0	0	0	0	0	0	0	0	0	0	13	0	0	0	0	0	0	10	0	0	6	5	0	0	0	0	0	0	0	0
asv-1297	0	0	0	0	0	0	0	0	0	0	0	0	0	0	0	19	25	33	17	0	14	18	9	13	0	0	0	0	0	0	0	0	0	0	0	0	0	0	0	0	0	0	0	0	0	0	0	0	0
asv-1298	0	0	0	0	0	0	0	0	0	0	0	0	0	0	0	0	0	0	0	0	0	0	0	0	0	0	0	0	0	0	0	0	57	0	0	0	0	0	0	22	20	14	0	0	0	0	19	0	0
asv-1299	0	0	0	0	0	0	0	0	0	0	0	0	0	0	0	0	0	0	0	0	0	0	0	0	0	0	0	0	0	0	0	0	0	0	0	0	0	0	0	0	0	0	0	0	0	0	0	0	0
asv-1300	0	0	0	0	0	0	0	0	0	0	0	0	0	0	0	0	0	0	0	0	0	0	0	0	0	0	0	0	0	0	0	0	0	0	0	0	0	0	0	0	0	0	0	0	0	0	0	0	0
asv-1301	0	2	14	0	22	0	0	0	9	36	0	0	0	3	0	7	15	0	0	0	7	0	0	0	0	0	0	8	4	9	0	13	0	0	0	0	0	0	0	0	0	0	0	0	0	0	0	0	0
asv-1302	0	0	15	0	0	0	18	25	0	7	0	0	0	0	0	0	0	0	0	0	0	37	0	0	0	0	0	0	13	0	0	7	0	0	0	0	4	0	0	0	0	0	0	0	16	0	0	0	0
asv-1303	0	0	0	0	0	0	0	0	0	0	0	0	0	0	0	0	0	0	0	0	0	0	0	0	0	0	0	0	0	0	0	0	0	0	0	0	0	0	0	0	0	0	0	0	0	0	0	0	0
asv-1304	0	54	44	0	12	0	0	0	0	0	0	0	0	0	0	0	14	17	0	0	0	0	7	0	0	0	0	0	0	0	0	0	0	0	0	0	0	0	0	0	0	0	0	0	0	0	0	0	0
asv-1305	0	0	0	0	0	0	0	0	0	0	0	0	0	0	0	0	0	0	0	0	0	14	0	0	0	0	0	13	0	6	3	0	0	0	0	9	0	0	0	0	0	5	0	11	0	14	23	0	11
asv-1306	0	10	8	0	0	0	0	0	0	0	0	0	0	0	0	0	23	0	14	0	0	0	0	0	0	0	0	0	0	0	0	0	0	0	0	0	0	0	0	0	0	0	0	0	0	0	0	0	0
asv-1307	0	0	19	0	8	6	6	0	12	0	0	0	0	0	0	0	0	0	0	0	0	0	0	0	0	0	0	0	23	19	0	15	0	0	9	0	15	0	0	0	0	0	0	0	14	0	0	0	0
asv-1308	0	0	0	0	0	0	0	0	16	0	0	0	0	0	0	0	0	0	0	0	0	0	23	0	0	0	0	0	0	0	0	0	0	0	0	0	0	0	0	0	0	0	0	0	0	0	0	0	0
asv-1309	0	0	0	0	0	0	0	0	0	0	0	83	13	0	0	0	0	0	0	0	0	0	0	0	0	0	0	0	0	0	0	0	13	0	14	0	0	0	0	0	0	23	0	0	0	0	0	0	0
asv-1310	0	0	0	0	0	0	0	0	0	0	0	0	36	0	0	0	0	0	0	0	0	0	0	0	0	0	12	0	0	0	0	0	69	0	0	0	0	0	0	0	0	29	0	0	0	0	0	0	0
asv-1311	0	0	0	0	0	0	0	0	0	0	0	0	0	0	0	0	0	0	0	0	0	0	0	0	0	0	0	0	0	0	0	0	25	0	0	0	0	0	0	0	24	0	0	0	0	34	0	0	0
asv-1312	0	0	18	0	0	0	0	0	0	0	0	0	0	0	0	0	0	0	0	8	29	0	0	0	0	0	0	0	0	20	0	14	0	0	0	12	0	0	0	0	0	0	23	0	0	0	0	3	0
asv-1313	0	0	0	0	4	0	4	22	57	10	0	0	0	0	0	0	0	0	0	0	7	30	11	0	0	0	0	0	0	0	0	0	0	0	0	0	0	0	0	0	0	0	0	0	0	0	0	0	0
asv-1314	0	0	0	0	0	14	0	13	26	0	0	0	0	11	0	0	0	0	0	6	11	0	10	0	0	0	0	28	0	0	0	0	13	0	0	0	13	0	0	0	0	0	0	0	0	0	0	0	0
asv-1315	0	0	0	0	0	0	8	12	13	0	0	0	11	0	0	0	12	0	0	0	0	0	0	0	0	0	0	0	11	12	0	0	8	0	0	0	0	0	0	0	0	0	0	12	0	0	8	17	5
asv-1316	0	0	0	0	0	0	0	0	0	0	0	0	0	0	0	0	0	0	0	0	0	0	0	0	0	0	0	0	0	0	0	0	0	0	0	0	0	0	0	0	0	0	0	0	0	0	0	0	0
asv-1317	24	0	0	0	0	10	0	0	0	0	0	42	0	7	51	0	0	0	0	0	0	0	0	0	0	0	10	0	0	0	0	0	0	0	0	0	0	0	0	0	0	0	0	0	0	0	0	0	0
asv-1318	0	0	0	0	0	0	0	0	0	0	0	59	26	0	0	0	0	0	0	0	0	0	0	0	0	0	10	0	0	0	0	0	0	0	0	0	0	0	0	0	19	12	0	0	0	0	0	0	0
asv-1319	0	0	0	0	0	0	0	0	0	0	0	0	0	28	0	0	0	0	0	0	0	81	0	0	0	0	35	0	0	0	0	0	0	0	0	0	0	0	0	0	0	0	0	0	0	0	0	0	0
asv-1320	0	0	0	0	0	0	0	0	0	0	0	0	0	0	0	0	0	0	0	0	0	0	0	0	0	0	0	0	1	1	15	63	0	20	0	30	0	0	0	0	0	0	0	14	0	0	0	0	0
asv-1321	0	0	0	0	0	0	0	0	0	0	0	0	0	0	0	0	0	0	0	0	0	0	0	0	0	0	0	0	0	0	0	0	0	0	0	0	0	0	0	0	0	0	0	0	0	0	0	0	0
asv-1322	0	9	0	0	0	0	0	18	29	7	0	0	0	0	0	0	8	8	0	0	0	33	28	0	0	0	0	0	0	0	0	3	0	0	0	0	0	0	0	0	0	0	0	0	0	0	0	0	0
asv-1323	0	0	0	0	0	0	0	0	0	0	0	0	18	13	0	0	0	0	0	0	0	0	0	0	0	0	40	72	0	0	0	0	0	0	0	0	0	0	0	0	0	0	0	0	0	0	0	0	0
asv-1324	0	0	0	0	0	0	0	0	0	0	0	0	0	0	0	0	0	0	0	0	0	0	0	0	0	0	0	0	0	30	0	0	0	0	0	0	19	0	0	0	0	0	0	0	0	0	0	0	27
asv-1325	0	0	0	0	0	0	0	0	0	0	0	0	0	0	0	0	0	0	0	0	0	0	0	0	0	0	0	0	0	0	0	0	0	0	0	0	0	0	0	0	0	0	0	0	0	0	0	0	0
asv-1326	0	0	0	0	0	0	0	0	0	0	0	76	0	0	0	0	0	0	0	0	0	0	0	0	0	0	0	0	0	0	0	0	0	0	0	0	0	0	0	22	25	0	0	0	0	0	0	0	0
asv-1327	0	0	0	0	0	0	0	0	0	0	0	58	0	0	0	0	0	0	0	0	0	0	0	0	0	0	0	0	0	0	0	0	0	0	0	0	0	0	0	17	39	16	0	0	0	0	0	0	0
asv-1328	0	0	0	0	0	0	0	0	0	0	0	0	0	0	142	0	0	0	0	0	0	0	0	0	0	0	0	0	0	0	0	0	0	0	0	0	0	0	0	0	0	0	0	0	0	0	0	0	0
asv-1329	0	0	0	0	0	0	0	0	0	0	0	0	0	0	0	0	0	0	0	0	0	0	0	0	0	0	0	0	0	0	0	0	0	3	22	0	0	0	0	0	0	0	0	0	0	0	0	40	27
asv-1330	0	14	0	0	0	38	0	0	20	0	0	0	0	17	0	0	0	0	0	9	17	0	0	0	0	0	0	26	0	0	0	0	0	0	0	0	0	0	0	0	0	0	0	0	0	0	0	0	0
asv-1331	0	0	0	0	0	18	5	0	0	0	0	0	0	18	0	0	0	0	0	21	17	0	0	0	0	0	0	62	0	0	0	0	0	0	0	0	0	0	0	0	0	0	0	0	0	0	0	0	0
asv-1332	0	0	0	0	0	0	0	0	0	0	0	0	17	0	0	0	0	0	0	0	0	0	0	0	0	0	38	26	0	0	0	0	0	0	0	0	0	0	0	0	0	0	25	0	0	35	0	0	0
asv-1333	0	0	0	0	0	0	0	0	0	0	0	0	0	0	0	0	0	0	0	0	0	0	0	0	0	0	0	0	0	0	0	0	0	0	0	0	0	0	0	0	0	0	0	0	0	0	0	0	0
asv-1334	0	0	0	0	0	0	0	0	0	0	0	0	0	0	0	0	0	0	0	0	0	0	0	0	0	0	0	0	0	0	0	0	0	0	0	0	0	0	0	0	0	0	0	0	0	0	0	0	0
asv-1335	30	0	0	0	0	0	0	0	0	0	0	26	29	16	39	0	0	0	0	0	0	0	0	0	0	0	0	0	0	0	0	0	0	0	0	0	0	0	0	0	0	0	0	0	0	0	0	0	0
asv-1336	0	91	14	9	18	0	0	0	5	0	0	0	0	0	0	0	0	0	3	0	0	0	0	0	0	0	0	0	0	0	0	0	0	0	0	0	0	0	0	0	0	0	0	0	0	0	0	0	0
asv-1337	0	0	0	0	15	0	8	0	0	0	0	0	0	0	0	0	0	0	0	0	0	9	0	0	0	0	0	0	31	27	0	37	0	0	0	13	0	0	0	0	0	0	0	0	0	0	0	0	0
asv-1338	0	0	0	0	0	0	0	0	5	0	0	94	15	10	0	0	0	0	0	0	0	0	0	0	0	0	16	0	0	0	0	0	0	0	0	0	0	0	0	0	0	0	0	0	0	0	0	0	0
asv-1339	0	0	0	0	0	0	0	0	0	0	0	38	0	0	0	0	0	0	0	0	0	0	0	0	0	0	0	0	0	0	0	0	0	16	32	0	0	0	0	0	0	0	0	0	0	0	0	0	0
asv-1340	0	0	0	0	0	0	0	0	0	0	0	0	3	0	0	0	0	0	0	0	0	0	0	0	0	0	3	0	0	0	0	0	0	0	0	0	0	0	0	0	0	0	0	0	0	0	0	0	0
asv-1341	0	0	0	0	0	0	0	0	0	0	0	0	0	0	0	0	0	0	0	0	0	0	0	0	0	0	0	0	10	13	0	0	0	0	0	0	0	0	0	0	0	0	18	9	13	62	0	0	0
asv-1342	10	0	0	0	0	0	6	0	0	0	18	0	0	0	11	0	0	0	0	0	8	0	0	0	0	0	0	0	0	21	0	0	0	0	0	0	5	0	0	0	0	0	0	13	15	12	0	0	0
asv-1343	0	6	13	0	23	0	0	0	10	0	0	0	0	0	0	15	25	0	15	0	0	18	0	14	0	0	0	0	0	0	0	0	0	0	0	0	0	0	0	0	0	0	0	0	0	0	0	0	0
asv-1344	0	0	0	12	0	0	0	0	0	0	0	0	38	8	0	0	0	0	0	0	0	0	0	0	0	0	32	12	0	0	0	0	0	0	0	0	0	0	0	0	18	19	0	0	0	0	0	0	0
asv-1345	0	0	0	0	0	3	0	0	0	0	0	0	0	0	0	0	0	0	0	0	0	0	0	0	0	0	0	0	0	69	0	0	4	10	0	11	42	0	0	0	0	0	0	0	0	0	0	0	0
asv-1346	0	0	0	0	0	0	0	0	0	0	0	0	0	0	0	30	2	5	0	0	0	0	0	0	0	0	0	0	0	0	0	0	0	0	0	0	0	0	0	0	0	0	0	0	0	0	0	0	0
asv-1347	0	0	0	0	0	0	0	0	0	0	0	0	0	0	0	0	0	0	0	0	0	0	0	0	0	0	0	0	0	0	0	0	0	0	0	0	0	0	0	0	0	49	0	0	0	0	0	0	0
asv-1348	0	26	25	7	10	0	0	0	0	11	0	0	0	0	0	8	28	19	0	0	0	0	0	4	0	0	0	0	0	0	0	0	0	0	0	0	0	0	0	0	0	0	0	0	0	0	0	0	0
asv-1349	0	14	0	0	11	0	0	0	0	0	0	0	0	0	0	29	32	27	16	0	9	0	0	0	0	0	0	0	0	0	0	0	0	0	0	0	0	0	0	0	0	0	0	0	0	0	0	0	0
asv-1350	0	0	20	0	0	0	0	18	26	22	0	0	0	0	0	0	9	5	2	5	11	9	7	4	0	0	0	0	0	0	0	0	0	0	0	0	0	0	0	0	0	0	0	0	0	0	0	0	0
asv-1351	0	0	0	0	24	0	0	0	0	0	0	0	0	0	0	0	0	0	0	0	21	0	0	0	0	0	0	0	35	30	0	28	0	0	0	0	0	0	0	0	0	0	0	0	0	0	0	0	0
asv-1352	0	0	0	0	0	0	0	0	0	0	0	0	0	8	0	0	0	0	0	0	0	0	0	0	0	0	0	0	10	12	0	7	16	0	6	0	11	0	0	0	0	13	0	0	0	0	0	0	0
asv-1353	0	115	0	0	0	0	0	0	0	0	0	0	0	0	0	22	0	0	0	0	0	0	0	0	0	0	0	0	0	0	0	0	0	0	0	0	0	0	0	0	0	0	0	0	0	0	0	0	0
asv-1354	0	0	0	0	0	0	0	0	0	0	0	0	0	0	0	0	0	0	0	0	0	0	0	0	0	0	0	0	0	0	0	0	0	0	0	0	0	0	0	0	0	0	0	0	0	0	0	0	0
asv-1355	0	37	14	0	18	0	0	0	0	0	0	0	0	0	0	34	15	0	18	0	0	0	0	0	0	0	0	0	0	0	0	0	0	0	0	0	0	0	0	0	0	0	0	0	0	0	0	0	0
asv-1356	0	0	0	0	0	0	0	15	0	0	0	0	0	0	0	11	10	14	20	0	0	28	0	0	0	0	0	0	20	0	0	7	0	0	0	0	0	0	0	0	0	0	0	0	0	0	0	0	0
asv-1357	0	0	0	0	0	0	0	0	0	0	0	0	34	0	0	0	0	0	0	0	0	0	0	0	0	0	47	55	0	0	0	0	0	0	0	0	0	0	0	0	0	0	0	0	0	0	0	0	0
asv-1358	0	0	0	0	0	0	0	0	0	0	0	0	0	0	0	0	0	0	0	0	0	0	0	0	0	0	0	0	68	0	0	64	0	0	0	0	0	0	0	0	0	0	0	0	0	4	0	0	0
asv-1359	0	0	0	0	0	0	0	0	0	0	0	0	0	0	0	0	0	0	0	0	0	0	0	0	0	0	0	0	0	3	0	0	7	0	0	0	5	0	0	0	0	7	0	9	0	20	0	22	30
asv-1360	0	0	0	0	0	0	0	0	0	0	0	0	0	0	0	0	0	0	0	0	0	0	0	0	0	0	0	0	0	0	0	0	57	0	0	0	0	0	0	0	30	49	0	0	0	0	0	0	0
asv-1361	0	0	0	0	0	0	0	0	0	0	0	0	0	0	0	0	0	0	0	0	0	0	0	0	0	0	0	0	0	0	0	0	0	0	0	0	0	0	23	0	0	0	0	0	0	0	0	0	0
asv-1362	0	0	41	0	0	0	0	0	0	0	0	0	0	0	0	0	45	37	12	0	0	0	0	0	0	0	0	0	0	0	0	0	0	0	0	0	0	0	0	0	0	0	0	0	0	0	0	0	0
asv-1363	0	0	11	0	0	0	0	0	0	0	0	0	0	0	0	17	12	16	21	0	14	18	13	0	0	0	13	0	0	0	0	0	0	0	0	0	0	0	0	0	0	0	0	0	0	0	0	0	0
asv-1364	0	0	0	0	0	5	7	0	5	0	0	50	0	24	0	0	0	0	0	0	0	0	0	0	0	0	23	21	0	0	0	0	0	0	0	0	0	0	0	0	0	0	0	0	0	0	0	0	0
asv-1365	0	0	0	0	0	0	0	0	0	0	0	0	0	0	0	0	0	0	0	0	0	0	0	0	0	0	0	0	0	0	0	0	0	0	0	0	0	0	0	0	0	0	0	0	0	0	0	0	0
asv-1366	0	20	0	0	9	0	0	0	8	9	0	0	0	0	0	0	40	28	12	0	0	0	8	0	0	0	0	0	0	0	0	0	0	0	0	0	0	0	0	0	0	0	0	0	0	0	0	0	0
asv-1367	0	0	27	0	0	0	0	0	0	0	0	0	0	0	0	0	41	0	0	0	0	0	10	0	0	0	25	0	0	24	0	0	0	0	0	0	0	0	0	0	0	0	0	0	7	0	0	0	0
asv-1368	0	0	0	0	0	0	0	16	0	0	0	0	0	0	0	0	0	0	0	0	37	71	0	0	0	0	0	0	0	0	0	0	0	0	0	0	0	0	0	0	0	0	0	0	0	0	0	0	0
asv-1369	0	0	0	0	0	0	0	0	0	0	0	30	0	0	0	0	0	0	0	0	0	0	0	0	0	0	0	0	0	0	0	0	0	0	0	0	0	0	0	0	0	0	0	0	0	0	0	0	0
asv-1370	0	0	0	0	0	0	0	0	0	0	0	0	21	0	0	0	0	0	0	0	0	0	0	0	0	0	96	0	0	0	0	0	0	0	0	0	0	0	0	0	0	0	0	0	0	0	0	0	8
asv-1371	0	0	0	0	0	0	0	0	0	0	0	0	0	0	0	0	0	0	0	0	0	0	0	0	0	0	0	0	0	0	0	0	0	0	0	0	20	0	0	0	0	37	0	26	0	0	0	0	0
asv-1372	0	0	8	0	0	0	0	0	8	14	0	0	0	0	0	0	0	0	0	0	0	0	0	0	0	0	0	0	0	0	0	0	0	0	0	0	0	0	0	0	0	0	28	24	17	34	0	0	0
asv-1373	0	0	0	0	0	0	0	0	0	0	0	15	0	0	0	0	0	0	0	0	0	0	0	0	0	0	0	0	11	12	5	7	11	5	0	0	0	0	0	0	5	24	0	10	0	5	0	8	9
asv-1374	0	0	0	0	0	0	0	0	0	0	0	0	0	0	0	0	0	0	0	0	0	0	0	0	0	0	0	0	0	0	0	0	0	0	0	0	0	0	0	0	0	0	0	0	0	0	0	0	0
asv-1375	0	44	16	0	24	0	0	19	0	0	0	0	0	0	0	0	0	0	0	10	0	0	19	0	0	0	0	0	0	0	0	0	0	0	0	0	0	0	0	0	0	0	0	0	0	0	0	0	0
asv-1376	0	0	0	9	0	0	0	0	0	0	0	0	0	0	0	0	0	0	0	0	0	0	0	0	0	0	0	19	12	26	0	0	0	0	0	21	26	0	0	0	0	0	0	0	19	0	0	0	0
asv-1377	0	0	0	0	0	0	9	0	0	0	0	0	0	0	0	0	0	0	0	0	0	0	0	0	0	0	0	0	0	27	17	27	0	0	7	0	0	0	0	5	9	0	0	11	0	0	0	0	4
asv-1378	0	0	0	0	0	0	0	0	0	0	0	0	0	0	0	0	0	0	0	0	0	0	0	0	0	0	0	2	0	0	0	0	0	0	0	0	0	0	0	0	0	0	0	0	0	0	0	0	0
asv-1379	0	0	0	0	0	0	0	0	0	0	0	0	0	0	0	0	0	0	0	0	0	0	0	0	0	0	0	0	0	0	0	0	73	0	0	12	0	0	0	0	0	46	0	0	0	0	0	0	0
asv-1380	0	0	0	0	0	0	0	0	0	0	0	0	0	0	0	0	0	0	0	0	0	0	0	0	0	0	0	0	0	0	0	0	0	0	0	0	0	0	0	0	0	0	0	0	0	0	0	0	0
asv-1381	21	0	0	0	0	0	0	0	0	0	0	27	0	0	82	0	0	0	0	0	0	0	0	0	0	0	0	0	0	0	0	0	0	0	0	0	0	0	0	0	0	0	0	0	0	0	0	0	0
asv-1382	0	0	0	0	0	0	0	0	0	0	0	0	0	0	0	0	0	0	0	0	0	0	0	0	0	0	0	0	39	0	0	0	0	0	13	0	25	0	0	0	0	0	0	0	25	0	0	16	12
asv-1383	0	0	0	0	0	0	0	0	0	0	0	0	0	0	0	0	0	0	0	0	0	0	0	0	0	0	0	0	0	0	0	0	0	0	0	0	0	0	30	18	0	0	0	0	0	0	0	0	0
asv-1384	0	0	0	0	0	0	0	0	0	0	0	0	0	0	0	0	0	0	0	0	0	0	0	0	0	0	0	0	0	0	0	0	0	0	0	0	0	0	0	0	0	0	0	0	0	0	0	0	0
asv-1385	0	0	36	0	0	0	0	0	0	17	0	0	0	0	0	0	46	0	0	0	0	0	30	0	0	0	0	0	0	0	0	0	0	0	0	0	0	0	0	0	0	0	0	0	0	0	0	0	0
asv-1386	0	0	29	0	0	0	0	0	0	0	0	0	0	0	0	0	21	0	0	18	20	0	0	0	0	0	22	19	0	0	0	0	0	0	0	0	0	0	0	0	0	0	0	0	0	0	0	0	0
asv-1387	0	0	0	0	0	0	0	0	0	0	0	33	0	0	0	0	0	0	0	0	0	0	0	0	0	0	0	0	0	0	0	0	0	0	0	0	0	0	0	0	0	0	0	0	0	0	0	0	0
asv-1388	0	0	0	0	0	0	0	0	0	0	0	0	0	0	0	0	0	14	0	0	15	11	17	0	0	0	10	8	0	0	0	0	5	0	0	0	18	0	0	0	0	0	0	13	0	0	0	0	0
asv-1389	0	0	0	0	0	0	0	0	0	0	0	0	0	0	0	0	0	0	0	0	0	0	0	0	0	0	0	0	45	35	0	29	0	0	0	0	0	0	0	0	0	0	0	0	0	13	0	0	0
asv-1390	0	0	0	0	0	0	0	0	0	0	0	0	0	0	0	0	0	0	0	0	0	0	0	0	0	0	0	0	0	47	21	15	0	4	0	17	25	0	0	0	0	0	0	0	0	0	0	0	0
asv-1391	0	0	0	0	0	0	0	0	0	0	0	0	0	0	0	0	0	0	0	0	0	0	0	0	0	0	0	0	0	0	0	0	25	0	16	5	17	0	0	0	0	12	0	0	10	0	6	31	0
asv-1392	12	0	0	0	0	0	0	0	0	0	0	22	11	3	10	0	0	0	0	0	0	0	0	0	0	0	0	0	0	0	0	0	0	0	0	0	0	0	0	0	0	0	0	0	0	0	0	0	0
asv-1393	0	0	7	0	0	0	0	10	46	9	0	0	0	0	0	0	7	0	0	0	24	11	9	0	0	0	0	0	0	0	0	0	0	0	0	0	5	0	0	0	0	0	0	0	0	0	0	0	0
asv-1394	0	0	0	0	0	0	0	0	0	0	0	0	0	0	0	0	0	0	0	0	0	0	0	0	0	0	0	0	0	27	2	7	0	4	0	9	18	0	0	0	0	0	0	6	10	0	0	10	16
asv-1395	0	0	0	0	0	0	0	0	0	0	0	0	0	0	0	0	0	0	0	0	0	0	0	0	0	0	0	0	0	0	0	0	32	0	0	0	0	0	0	0	16	49	0	11	0	0	0	0	0
asv-1396	0	0	0	0	0	0	0	0	0	0	0	0	0	0	0	0	0	0	0	0	0	0	0	0	0	0	0	0	0	0	0	0	0	0	0	0	0	0	0	0	0	0	0	0	0	0	0	0	0
asv-1397	56	0	0	0	0	0	0	0	0	0	0	71	0	0	0	0	0	0	0	0	0	0	0	0	0	0	0	0	0	0	0	0	0	0	0	0	0	0	0	0	0	0	0	0	0	0	0	0	0
asv-1398	0	0	0	0	0	0	0	0	0	0	0	0	0	0	0	0	0	0	0	0	0	0	0	0	0	0	0	0	30	52	0	0	13	0	0	0	32	0	0	0	0	0	0	0	0	0	0	0	0
asv-1399	0	0	0	0	0	0	0	0	0	0	0	0	0	0	0	0	0	0	0	0	0	0	0	0	0	0	0	0	0	18	0	0	0	0	0	0	17	0	0	0	0	0	0	0	0	2	0	0	19
asv-1400	0	0	0	0	0	0	0	0	0	0	0	0	0	0	0	0	0	0	0	0	0	0	0	0	0	0	0	0	0	0	0	0	0	0	0	0	0	0	0	0	0	0	0	0	0	0	0	0	0
asv-1401	0	0	3	0	0	0	0	0	2	0	0	0	0	0	0	4	6	0	0	10	15	18	5	9	0	0	8	40	0	0	0	0	0	0	0	0	0	0	0	0	0	0	0	0	0	0	0	2	0
asv-1402	0	0	0	0	0	0	0	0	0	0	0	0	0	0	0	0	0	0	0	0	5	0	0	0	0	0	0	29	0	0	0	0	24	0	0	0	0	0	0	0	27	34	0	0	0	0	0	0	0
asv-1403	0	0	0	0	0	0	0	0	0	0	0	0	0	0	0	0	0	0	0	0	0	0	0	0	0	0	0	0	0	46	18	0	0	0	0	16	27	0	0	0	0	0	0	0	0	0	0	0	0
asv-1404	0	0	0	0	0	0	0	0	0	0	0	0	0	0	0	0	0	0	0	0	0	0	0	0	0	0	0	0	0	0	0	0	0	0	0	0	0	0	0	0	0	0	0	0	0	0	0	0	0
asv-1405	0	0	0	0	0	0	0	0	0	0	0	0	0	0	0	0	0	0	0	0	0	0	0	0	0	0	0	0	0	0	0	0	0	0	0	0	0	0	0	0	0	0	0	0	0	0	0	0	0
asv-1406	0	46	14	0	26	0	0	0	12	27	0	0	0	0	0	0	0	0	0	0	0	0	0	0	0	0	0	0	0	0	0	0	0	0	0	0	0	0	0	0	0	0	0	0	0	0	0	0	0
asv-1407	0	0	0	0	0	0	27	38	0	0	0	0	0	0	0	0	0	0	0	0	0	0	0	0	0	0	0	0	0	30	0	22	0	0	0	0	0	0	0	0	0	8	0	0	0	0	0	0	0
asv-1408	0	0	0	0	0	0	0	0	0	0	0	0	37	8	0	0	0	0	0	0	0	0	0	0	0	0	57	16	0	0	0	0	7	0	0	0	0	0	0	0	0	0	0	0	0	0	0	0	0
asv-1409	0	0	0	0	0	0	0	0	0	0	0	0	0	0	0	0	0	0	0	0	0	0	0	0	0	0	0	0	29	12	5	20	0	3	14	6	11	0	0	0	4	0	12	0	0	7	0	0	0
asv-1410	0	0	0	0	0	0	0	0	0	9	0	0	0	0	0	0	0	0	0	0	0	0	0	0	0	0	0	0	0	8	0	0	0	0	70	14	0	0	0	0	0	0	0	0	0	0	0	0	23
asv-1411	0	0	0	0	0	0	0	0	0	0	0	0	45	31	0	0	0	0	0	0	0	0	0	0	0	0	17	31	0	0	0	0	0	0	0	0	0	0	0	0	0	0	0	0	0	0	0	0	0
asv-1412	0	0	0	0	0	0	0	0	0	0	0	0	0	0	0	0	0	0	0	0	0	0	0	0	0	0	0	0	53	0	0	31	0	0	0	0	17	0	0	0	0	0	0	0	0	0	0	0	23
asv-1413	0	0	0	0	0	0	0	0	0	0	0	0	0	0	0	0	0	0	0	0	0	0	0	0	0	0	0	0	0	0	0	0	0	0	0	0	0	0	43	0	0	0	0	0	0	0	0	0	0
asv-1414	0	0	0	0	0	0	0	0	0	0	0	0	0	0	0	0	0	0	0	0	0	0	0	0	0	0	0	0	0	0	0	0	0	0	0	0	0	0	0	0	0	0	0	0	0	0	0	0	0
asv-1415	0	0	0	0	0	19	0	0	0	0	0	69	11	0	0	0	0	0	0	0	0	0	0	0	0	0	0	0	0	0	0	0	0	0	0	0	0	0	0	0	0	0	0	0	0	0	0	0	0
asv-1416	0	0	0	0	0	13	0	22	18	4	0	0	0	0	0	0	0	0	0	0	36	16	5	0	0	0	0	9	0	0	0	0	0	0	0	0	0	0	0	0	0	0	0	0	0	0	0	0	0
asv-1417	0	0	0	0	0	0	10	9	0	0	0	0	0	0	0	0	0	0	0	0	0	0	0	0	0	0	0	0	0	0	0	0	41	0	14	0	0	0	0	0	18	0	0	0	0	0	9	0	9
asv-1418	0	0	0	0	0	0	0	15	22	0	0	12	31	0	0	0	0	0	0	0	0	0	0	0	0	0	0	0	0	13	0	12	0	0	0	0	0	0	0	0	0	0	0	0	0	0	0	0	0
asv-1419	0	0	0	0	0	0	0	0	0	0	0	4	0	0	0	0	0	0	0	0	0	0	0	0	0	0	0	0	0	0	0	0	0	0	19	0	0	0	0	0	0	0	0	0	0	0	0	38	62
asv-1420	0	0	0	0	0	0	0	0	0	0	0	0	0	0	0	0	0	0	0	0	0	0	0	0	0	0	0	0	0	0	0	0	0	0	0	0	0	0	0	23	34	0	0	0	0	0	0	0	0
asv-1421	0	0	0	0	0	0	0	0	0	0	0	0	0	0	0	0	0	0	0	0	0	0	0	0	0	0	0	0	0	0	0	0	0	0	0	0	0	0	0	0	0	0	0	0	0	0	0	0	0
asv-1422	0	54	27	0	40	0	0	0	0	0	0	0	0	0	0	0	0	0	0	0	0	0	0	0	0	0	0	0	0	0	0	0	0	0	0	0	0	0	0	0	0	0	0	0	0	0	0	0	0
asv-1423	0	10	0	8	0	0	0	17	0	0	0	0	0	0	0	0	11	8	9	0	7	11	9	0	0	0	0	0	6	6	0	0	0	0	0	0	0	0	0	0	0	0	0	0	0	5	0	0	0
asv-1424	0	0	0	0	0	0	13	14	6	0	0	0	0	0	0	0	0	0	0	0	61	27	0	0	0	0	0	0	0	0	0	0	0	0	0	0	0	0	0	0	0	0	0	0	0	0	0	0	0
asv-1425	0	0	0	0	0	0	0	0	0	0	0	0	0	0	0	0	43	0	0	0	0	20	0	0	0	0	0	42	0	0	0	0	0	0	0	0	0	0	0	0	0	0	0	0	0	16	0	0	0
asv-1426	0	0	0	0	0	0	0	0	0	0	0	0	0	0	0	0	0	0	0	0	38	4	0	0	0	0	0	0	0	12	0	0	0	0	3	0	0	0	0	0	0	0	12	10	0	12	0	0	5
asv-1427	0	0	0	0	0	0	0	0	0	0	0	0	0	0	0	0	0	0	0	0	0	0	0	0	0	0	14	27	0	0	0	0	0	0	0	0	0	0	0	0	0	0	0	0	0	0	0	0	0
asv-1428	0	0	0	0	0	0	0	0	0	0	0	0	0	0	0	0	0	0	0	0	0	0	0	0	0	0	0	0	0	0	0	30	0	0	0	28	0	0	0	0	0	0	12	24	0	0	0	0	27
asv-1429	0	0	0	0	0	0	0	0	0	0	0	0	0	0	0	0	0	0	0	0	0	0	0	0	0	0	0	0	0	0	0	0	0	0	0	0	0	0	0	0	0	0	0	0	0	0	0	0	0
asv-1430	0	48	34	0	0	0	0	0	0	27	0	0	0	0	0	0	0	0	0	0	0	11	0	0	0	0	0	0	0	0	0	0	0	0	0	0	0	0	0	0	0	0	0	0	0	0	0	0	0
asv-1431	0	0	0	0	0	10	0	0	0	0	0	0	16	23	0	0	0	0	0	0	0	0	0	0	0	0	0	45	0	0	0	0	19	0	0	0	0	0	0	0	0	0	0	0	0	0	0	7	0
asv-1432	0	0	0	0	0	0	0	14	16	17	0	0	0	0	0	0	0	0	0	0	0	0	0	0	0	0	0	0	0	57	0	0	0	0	0	11	5	0	0	0	0	0	0	0	0	0	0	0	0
asv-1433	0	0	0	0	0	0	0	0	0	0	0	1	0	0	0	0	0	0	0	0	7	0	8	0	0	0	0	0	19	22	0	0	3	0	0	9	14	0	0	13	0	4	0	0	0	0	0	15	0
asv-1434	0	0	0	0	0	0	0	0	0	0	0	0	19	11	0	0	0	0	0	0	0	0	0	0	0	0	26	18	0	0	0	0	13	0	0	0	0	0	0	0	0	6	0	0	0	0	0	13	7
asv-1435	0	0	0	0	0	0	0	0	0	0	0	0	0	0	0	0	0	0	0	0	0	2	0	0	0	0	0	0	0	3	0	0	0	0	0	0	0	0	0	0	0	0	21	14	4	52	0	0	0
asv-1436	0	0	0	0	0	0	0	0	0	0	0	0	0	0	0	0	0	0	0	0	0	0	0	0	0	0	0	0	23	22	3	6	0	11	9	30	16	0	0	0	0	0	0	0	0	0	0	0	0
asv-1437	0	0	0	0	0	0	0	0	0	0	0	0	0	0	0	0	0	0	0	0	0	0	0	0	0	0	0	0	0	0	0	0	0	0	0	0	0	21	54	0	0	0	0	0	0	0	0	0	0
asv-1438	0	0	0	0	0	0	0	0	0	0	0	0	0	0	0	0	0	0	0	0	0	0	0	0	0	0	0	0	0	0	0	0	0	0	0	0	0	0	0	0	0	0	0	0	0	0	0	0	0
asv-1439	0	0	0	0	0	0	10	100	9	0	0	0	0	0	0	0	0	0	0	0	0	0	0	0	0	0	0	0	0	0	0	0	0	0	0	0	0	0	0	0	0	0	0	0	0	0	0	0	0
asv-1440	0	0	0	0	0	0	0	0	0	0	0	0	0	0	0	0	0	0	0	0	0	0	0	0	0	0	0	0	0	0	0	0	0	28	27	0	0	0	0	0	13	0	0	0	0	0	0	19	29
asv-1441	0	0	0	0	0	0	0	0	0	0	0	0	0	0	0	0	0	0	0	0	0	0	0	0	0	0	0	0	0	0	0	0	0	8	40	10	7	0	0	0	0	0	0	0	0	0	0	16	11
asv-1442	0	0	0	0	0	0	0	0	0	0	0	0	0	0	0	0	0	0	0	0	0	0	0	0	0	0	0	0	0	0	0	0	0	0	0	0	0	11	27	15	7	10	0	0	0	0	0	0	0
asv-1443	0	0	0	0	0	0	0	0	0	0	0	0	0	0	0	0	0	0	0	0	0	0	0	0	0	0	0	0	0	0	0	0	0	0	0	0	0	0	0	0	0	0	0	0	0	0	0	0	0
asv-1444	0	0	0	0	0	0	0	0	0	0	113	0	5	0	0	0	0	0	0	0	0	0	0	0	0	0	0	0	0	0	0	0	0	0	0	0	0	0	0	0	0	0	0	0	0	0	0	0	0
asv-1445	0	0	0	0	0	0	0	0	0	0	0	81	8	0	0	0	0	0	0	0	0	0	0	0	0	0	0	0	0	0	0	0	0	0	0	0	0	0	0	0	16	13	0	0	0	0	0	0	0
asv-1446	0	0	0	0	0	0	0	0	0	0	0	0	0	0	0	0	0	0	0	0	0	0	0	0	0	0	0	0	14	13	0	0	0	0	0	0	0	0	0	0	0	0	0	0	0	18	0	0	0
asv-1447	0	0	0	0	0	0	0	0	0	0	0	0	0	0	0	0	0	0	0	0	0	0	0	0	0	0	0	0	0	0	0	0	0	0	0	0	0	0	0	0	0	0	0	0	0	0	0	0	0
asv-1448	0	40	0	0	0	0	0	0	0	13	0	0	0	0	0	0	0	0	0	0	0	0	0	0	0	0	0	0	0	0	0	0	0	0	0	0	0	0	0	0	0	20	0	0	0	0	0	0	0
asv-1449	0	9	0	0	0	0	0	0	0	0	0	0	0	8	0	3	0	0	0	0	0	0	0	0	0	0	0	12	5	0	0	0	10	0	0	0	0	0	0	0	0	12	16	0	0	23	0	0	10
asv-1450	0	0	0	0	0	11	0	0	0	0	0	24	24	15	0	0	0	0	0	0	0	0	0	0	0	0	25	18	0	0	0	0	0	0	0	0	0	0	0	0	0	0	0	0	0	0	0	0	0
asv-1451	0	0	0	0	0	0	0	7	0	3	0	0	0	0	0	0	0	0	0	0	0	0	0	0	0	0	0	0	0	6	0	0	0	0	0	0	7	0	0	0	31	0	10	5	17	20	0	0	0
asv-1452	0	0	0	0	0	0	0	0	0	0	0	0	0	0	0	14	0	0	0	0	7	0	0	0	0	0	0	11	15	22	7	27	0	9	0	0	0	0	0	0	0	0	0	0	5	0	0	0	0
asv-1453	0	0	0	0	0	0	0	0	0	0	0	0	0	0	0	0	21	16	0	0	0	0	0	0	0	0	0	0	0	0	0	0	0	0	0	0	0	0	0	0	0	0	0	0	0	0	0	0	0
asv-1454	0	0	0	0	0	0	0	0	0	0	0	0	0	0	0	0	0	0	0	0	0	0	0	0	0	0	0	0	31	44	0	42	0	0	0	0	0	0	0	0	0	0	0	0	0	0	0	0	0
asv-1455	0	0	0	0	0	0	0	0	0	0	0	0	0	0	0	0	0	0	0	0	0	0	0	0	0	0	0	0	0	9	0	0	27	8	0	13	0	0	0	0	0	17	0	0	0	0	0	0	9
asv-1456	0	24	6	0	10	0	0	0	0	0	0	0	0	0	0	42	0	21	13	0	0	0	0	0	0	0	0	0	0	0	0	0	0	0	0	0	0	0	0	0	0	0	0	0	0	0	0	0	0
asv-1457	0	0	0	3	0	0	0	0	0	8	0	0	0	0	0	0	0	0	0	0	0	10	4	0	0	0	0	0	0	9	6	0	6	0	0	0	7	0	0	0	0	0	8	0	5	23	0	6	0
asv-1458	0	0	0	0	13	0	0	0	0	0	0	16	3	0	0	0	0	0	0	0	0	0	0	0	0	0	19	0	0	0	0	0	0	0	0	0	0	0	0	0	0	0	0	0	0	0	0	0	0
asv-1459	0	0	0	0	0	0	0	0	0	0	0	87	18	0	11	0	0	0	0	0	0	0	0	0	0	0	0	0	0	0	0	0	0	0	0	0	0	0	0	0	0	0	0	0	0	0	0	0	0
asv-1460	0	0	0	0	0	0	0	0	0	0	0	0	28	15	0	0	0	0	0	0	0	0	0	0	0	0	22	20	0	0	0	0	0	0	0	0	0	0	0	0	0	0	0	0	0	0	0	0	0
asv-1461	0	71	7	4	12	0	0	0	0	0	0	0	0	0	0	17	0	4	0	0	0	0	0	0	0	0	0	0	0	0	0	0	0	0	0	0	0	0	0	0	0	0	0	0	0	0	0	0	0
asv-1462	0	1	0	0	0	0	0	0	0	18	0	0	0	0	0	0	22	0	0	0	0	19	0	0	0	0	0	0	0	7	1	1	0	0	5	15	1	0	0	0	0	0	0	16	0	0	0	0	9
asv-1463	0	0	0	0	0	0	0	0	19	0	0	30	12	20	0	0	0	0	0	0	0	0	0	0	0	0	0	34	0	0	0	0	0	0	0	0	0	0	0	0	0	0	0	0	0	0	0	0	0
asv-1464	0	0	0	0	0	0	0	0	0	0	0	0	0	0	0	0	0	0	0	0	0	0	0	0	0	0	0	0	15	0	0	0	0	24	19	0	0	0	0	0	0	0	0	0	10	0	0	0	7
asv-1465	0	0	0	0	0	0	0	0	0	0	0	0	0	0	0	0	0	0	0	0	0	0	0	0	0	0	0	0	0	0	0	0	0	0	0	0	0	0	0	0	0	0	0	57	0	58	0	0	0
asv-1466	0	0	0	0	0	0	0	0	0	0	0	0	0	0	0	0	0	0	0	0	0	0	0	0	0	0	0	0	0	0	0	0	0	0	0	0	0	0	0	0	0	0	0	0	0	0	0	0	0
asv-1467	0	0	0	0	0	0	0	0	0	0	0	0	0	0	0	0	0	0	0	0	0	0	0	0	0	0	0	0	0	0	0	0	0	0	0	0	0	0	0	0	0	0	0	0	0	0	0	0	0
asv-1468	0	0	0	0	0	0	0	0	0	0	0	0	0	0	0	0	0	0	0	0	0	0	0	0	0	0	0	0	0	0	0	0	0	0	0	0	0	0	0	0	0	0	0	0	0	0	0	0	0
asv-1469	0	0	0	0	0	0	0	0	0	0	0	0	0	0	0	0	0	0	0	0	0	0	0	0	0	0	0	0	0	0	0	0	0	0	0	0	0	0	0	0	0	0	0	0	0	0	0	0	0
asv-1470	0	0	21	0	0	0	0	0	0	9	0	0	0	0	0	0	0	19	10	0	0	0	0	0	0	0	0	0	0	6	0	5	0	0	0	16	9	0	0	0	0	0	0	0	9	10	0	0	0
asv-1471	0	0	14	0	0	0	0	18	25	16	0	0	4	0	0	0	16	0	0	0	0	0	0	0	0	0	0	12	0	0	9	0	0	0	0	0	0	0	0	0	0	0	0	0	0	0	0	0	0
asv-1472	0	27	41	0	16	0	0	0	29	0	0	0	0	0	0	0	0	0	0	0	0	0	0	0	0	0	0	0	0	0	0	0	0	0	0	0	0	0	0	0	0	0	0	0	0	0	0	0	0
asv-1473	0	0	0	0	0	0	0	0	0	0	0	0	0	0	0	0	0	0	0	0	0	0	0	0	0	0	20	16	0	0	0	0	0	0	0	0	0	0	0	0	0	0	0	0	0	0	0	0	0
asv-1474	0	0	0	0	0	0	0	0	0	0	0	0	0	0	0	0	0	0	0	0	0	0	0	0	0	0	0	0	0	0	0	0	0	0	0	0	19	0	0	0	0	0	0	18	14	0	0	23	0
asv-1475	0	0	0	0	7	12	0	0	0	24	0	0	0	0	0	0	0	0	0	0	0	0	0	0	0	0	0	0	0	0	0	0	0	0	0	0	0	0	0	0	0	0	0	0	0	0	0	0	0
asv-1476	0	0	0	0	6	0	0	0	0	0	0	0	0	0	0	0	0	0	0	0	0	0	0	0	0	0	0	0	40	0	17	36	0	0	2	0	11	0	0	0	0	0	0	0	0	0	0	0	0
asv-1477	0	0	0	0	0	22	0	0	0	0	0	0	0	23	0	0	0	0	0	12	14	0	0	0	0	0	0	41	0	0	0	0	0	0	0	0	0	0	0	0	0	0	0	0	0	0	0	0	0
asv-1478	0	0	0	0	0	11	0	0	0	0	0	0	3	18	0	0	8	0	0	16	10	0	0	0	0	0	18	28	0	0	0	0	0	0	0	0	0	0	0	0	0	0	0	0	0	0	0	0	0
asv-1479	0	0	0	0	0	0	15	0	0	0	0	0	0	0	0	0	0	0	0	0	21	0	0	0	0	0	0	0	0	20	8	11	0	6	13	18	0	0	0	0	0	0	0	0	0	0	0	0	0
asv-1480	0	0	0	0	0	0	0	0	19	0	0	0	0	0	0	0	0	0	0	0	0	0	0	0	0	0	0	0	0	29	0	23	0	0	27	0	14	0	0	0	0	0	0	0	0	0	0	0	0
asv-1481	0	0	0	0	0	0	0	0	0	0	0	0	0	0	0	0	0	0	0	0	0	0	0	0	0	0	0	0	7	56	17	13	0	0	0	0	0	0	0	0	0	0	0	0	8	9	0	0	0
asv-1482	0	0	0	0	0	0	0	0	0	0	0	0	0	0	0	0	0	0	0	0	0	0	0	0	0	0	0	0	0	0	0	0	0	0	0	0	0	0	0	0	0	0	0	0	0	0	0	0	0
asv-1483	0	0	0	0	0	16	0	3	13	0	0	0	0	0	0	0	0	0	0	0	0	5	0	0	0	0	0	0	2	12	2	5	4	0	0	5	0	0	0	0	0	0	0	5	0	0	0	10	19
asv-1484	0	0	0	0	0	0	31	22	0	0	0	0	0	0	0	0	0	0	0	0	33	25	0	0	0	0	0	0	0	0	0	0	0	0	0	0	0	0	0	0	0	0	0	0	0	0	0	0	0
asv-1485	0	0	0	0	0	0	15	13	17	8	0	0	0	0	0	0	0	0	0	0	0	0	0	0	0	0	0	0	0	19	0	0	0	0	15	24	0	0	0	0	0	0	0	0	0	0	0	0	0
asv-1486	0	0	0	0	0	0	0	18	43	0	0	0	0	0	0	0	0	0	0	0	0	20	0	0	0	0	0	0	0	0	0	0	0	4	0	16	0	0	0	0	0	0	0	0	0	0	0	0	0
asv-1487	0	0	0	0	0	0	0	17	0	0	0	0	0	0	0	0	0	0	0	0	0	0	0	0	0	0	0	12	0	16	0	13	0	0	0	22	11	0	0	0	0	0	0	0	20	0	0	0	0
asv-1488	0	0	0	0	0	0	0	0	0	0	0	0	0	0	0	0	0	0	0	0	0	0	0	0	0	0	0	0	0	0	0	0	36	0	3	0	0	0	0	0	31	41	0	0	0	0	0	0	0
asv-1489	0	0	0	0	0	0	0	0	0	0	0	0	0	0	0	0	0	0	0	0	0	0	0	0	0	0	0	0	0	0	0	0	0	0	0	0	0	0	0	0	0	0	31	18	0	16	0	0	0
asv-1490	0	9	0	0	0	0	0	0	0	0	0	0	0	0	0	0	4	5	0	0	0	0	0	0	0	0	0	0	0	0	0	0	0	0	0	11	0	0	0	0	0	0	0	0	0	0	3	29	31
asv-1491	0	3	1	0	22	0	0	7	0	0	0	0	0	0	0	5	10	5	1	0	20	0	0	17	0	0	0	0	0	0	0	0	0	0	0	0	0	0	0	0	0	0	6	0	0	2	0	0	0
asv-1492	0	0	0	0	0	0	6	0	15	0	0	0	7	0	0	0	0	0	0	0	0	8	0	0	0	0	0	0	0	7	0	0	0	14	14	13	15	0	0	0	0	0	0	0	0	0	0	11	0
asv-1493	0	0	0	0	0	0	0	32	11	0	0	0	0	0	0	0	0	0	0	0	0	60	3	0	0	0	0	0	0	0	0	0	0	0	0	0	0	0	0	0	0	0	0	0	4	0	0	0	0
asv-1494	0	0	0	0	0	0	0	17	34	18	0	0	0	0	0	0	0	0	0	0	6	12	0	6	0	0	0	17	0	0	0	0	0	0	0	0	0	0	0	0	0	0	0	0	0	0	0	0	0
asv-1495	0	0	0	0	0	0	0	0	0	0	0	58	0	0	0	0	0	0	0	0	0	0	0	0	0	0	0	0	0	0	0	0	0	0	0	0	0	0	0	0	0	0	0	0	0	0	0	0	0
asv-1496	0	0	0	0	0	0	0	0	0	0	0	23	0	0	0	0	0	0	0	0	0	0	0	0	0	0	0	0	0	0	0	0	0	0	0	0	0	0	0	0	0	0	0	0	0	0	0	0	0
asv-1497	0	0	0	0	0	0	0	0	0	0	0	0	0	0	0	0	0	0	0	0	0	0	0	0	0	0	60	50	0	0	0	0	0	0	0	0	0	0	0	0	0	0	0	0	0	0	0	0	0
asv-1498	0	0	0	0	0	0	0	0	0	0	0	0	0	0	0	0	0	0	0	0	0	0	0	0	0	0	0	0	9	0	7	36	8	0	0	0	8	0	0	0	0	0	7	0	22	13	0	0	0
asv-1499	0	0	0	0	0	0	0	0	0	0	0	0	0	0	0	0	0	0	0	0	0	0	0	0	0	0	0	0	0	14	0	0	19	0	0	0	0	0	0	0	0	10	11	4	0	20	9	0	0
asv-1500	0	0	0	0	0	0	0	0	0	0	0	0	0	0	0	0	0	0	0	0	0	0	0	0	0	0	0	0	0	0	0	0	0	0	0	0	0	0	0	0	0	0	0	0	0	0	0	0	0
asv-1501	0	0	0	0	0	0	0	0	0	0	0	0	0	0	0	0	0	0	0	0	0	0	0	0	0	0	0	0	0	0	0	0	0	0	0	0	0	0	0	0	0	0	0	0	0	0	0	0	0
asv-1502	0	0	0	5	0	0	0	0	0	0	0	0	0	0	0	0	0	0	0	0	0	0	0	0	0	0	0	0	0	0	0	0	0	0	0	0	0	0	0	0	0	0	0	0	0	0	0	0	0
asv-1503	0	0	0	0	0	0	0	21	38	0	0	0	11	0	0	0	0	0	0	0	0	0	0	0	0	0	0	0	0	0	0	15	0	0	0	19	0	0	0	0	0	0	5	0	0	0	0	0	0
asv-1504	0	0	0	0	0	0	0	0	0	0	0	8	0	0	0	0	0	0	0	0	0	0	0	0	0	0	0	0	0	0	0	0	0	0	0	0	0	0	0	0	0	0	0	0	0	0	0	0	0
asv-1505	0	0	0	0	0	0	0	0	0	0	0	0	0	0	0	41	17	0	21	0	11	0	19	0	0	0	0	0	0	0	0	0	0	0	0	0	0	0	0	0	0	0	0	0	0	0	0	0	0
asv-1506	0	0	0	0	0	0	0	0	0	0	0	0	0	0	0	0	0	0	0	0	0	0	0	0	0	0	0	0	0	51	22	0	0	0	8	11	17	0	0	0	0	0	0	0	0	0	0	0	0
asv-1507	0	0	0	0	0	0	0	0	0	0	0	0	0	0	0	0	0	0	0	0	0	0	0	0	0	0	0	0	0	25	0	29	0	0	0	17	26	0	0	0	0	12	0	0	0	0	0	0	0
asv-1508	0	0	0	0	0	0	0	0	0	0	0	0	0	0	0	0	0	0	0	0	0	0	0	0	0	0	0	0	0	11	0	0	0	27	28	22	0	0	0	0	0	0	0	0	0	0	0	21	0
asv-1509	0	0	0	0	0	0	0	0	0	0	0	0	0	0	0	0	0	0	0	0	0	0	0	0	0	0	0	0	0	0	0	0	0	0	0	0	0	20	43	0	0	0	0	0	0	0	0	0	0
asv-1510	0	0	0	0	0	0	0	0	0	0	0	0	0	0	0	0	0	0	0	0	0	0	0	0	0	0	0	0	0	0	0	0	0	0	0	0	0	0	0	0	0	0	0	0	0	0	0	0	0
asv-1511	0	0	0	0	0	0	0	0	0	0	0	0	0	0	0	0	0	0	0	0	0	0	0	0	0	0	0	0	0	0	0	0	0	0	0	0	0	0	0	0	0	0	0	0	0	0	0	0	0
asv-1512	0	15	26	0	0	0	0	4	9	15	0	0	0	0	0	0	11	0	0	0	0	10	5	13	0	0	0	0	0	0	0	0	0	0	0	0	0	0	0	0	0	0	0	0	0	0	0	0	0
asv-1513	0	0	55	0	0	0	0	0	0	0	0	0	0	0	0	0	40	0	13	0	0	0	0	0	0	0	0	0	0	0	0	0	0	0	0	0	0	0	0	0	0	0	0	0	0	0	0	0	0
asv-1514	0	0	0	0	0	0	0	7	0	0	0	0	0	0	0	0	0	0	0	0	0	0	0	0	0	0	0	0	0	0	0	0	0	0	0	0	5	0	0	0	0	0	0	0	0	0	0	0	0
asv-1515	0	0	0	0	0	0	0	0	0	0	0	0	0	0	0	0	0	0	5	0	0	0	0	0	0	0	0	0	0	0	0	0	0	0	0	0	0	0	0	0	0	0	5	0	0	14	0	0	0
asv-1516	0	0	0	0	0	0	0	0	0	0	0	0	0	0	0	0	0	0	0	0	0	0	0	0	0	0	0	0	0	0	0	0	0	0	0	0	0	0	0	0	0	0	0	0	0	0	0	0	0
asv-1517	0	0	0	0	14	55	13	5	12	0	0	0	0	0	0	0	0	0	0	8	0	0	0	0	0	0	0	0	0	0	0	0	0	0	0	0	0	0	0	0	0	0	0	0	0	0	0	0	0
asv-1518	0	0	0	0	0	13	0	0	2	0	0	0	5	22	0	0	0	0	0	5	15	0	0	0	0	0	0	29	0	0	0	0	16	0	0	0	0	0	0	0	0	0	0	0	0	0	0	0	0
asv-1519	0	0	0	0	0	0	4	35	39	8	0	0	0	0	0	0	0	0	0	0	0	12	0	0	0	0	0	3	0	0	0	0	0	0	0	0	6	0	0	0	0	0	0	0	0	0	0	0	0
asv-1520	0	0	0	0	0	0	0	0	0	0	0	0	0	0	0	0	0	0	0	0	22	0	0	0	0	0	0	0	0	0	0	0	0	0	0	0	15	0	0	0	0	0	0	0	26	24	0	0	20
asv-1521	0	0	0	0	0	0	0	0	0	0	0	0	0	0	0	0	0	0	0	0	0	0	0	0	0	0	0	0	8	42	15	42	0	0	0	0	0	0	0	0	0	0	0	0	0	0	0	0	0
asv-1522	0	0	0	0	0	0	0	0	0	0	0	0	0	0	0	0	0	0	0	0	0	0	0	0	0	0	0	0	0	27	0	0	0	0	27	0	0	0	0	0	27	0	0	0	0	0	0	13	0
asv-1523	0	0	0	0	0	0	0	0	0	0	0	0	0	0	0	0	0	0	0	0	0	0	0	0	0	0	0	0	0	0	0	0	66	0	0	0	0	0	0	0	0	28	0	0	0	0	0	0	13
asv-1524	0	0	0	0	0	0	0	0	0	0	0	0	0	0	0	0	0	0	0	0	0	0	0	0	0	0	0	0	0	0	0	0	0	0	0	0	0	0	0	0	0	0	0	0	0	0	0	0	0
asv-1525	0	23	0	0	11	0	0	0	0	0	0	0	0	0	0	38	0	0	19	0	6	0	9	0	0	0	0	0	0	0	0	0	0	0	0	0	0	0	0	0	0	0	0	0	0	0	0	0	0
asv-1526	0	12	0	11	0	0	0	9	0	0	0	0	0	0	0	0	0	0	0	0	0	0	0	0	0	0	0	0	0	22	0	10	0	0	0	10	0	0	0	0	5	0	0	16	0	0	0	0	11
asv-1527	0	0	0	0	0	106	0	0	0	0	0	0	0	0	0	0	0	0	0	0	0	0	0	0	0	0	0	0	0	0	0	0	0	0	0	0	0	0	0	0	0	0	0	0	0	0	0	0	0
asv-1528	0	0	0	0	0	0	0	0	0	0	0	0	5	0	0	0	0	0	0	0	0	0	0	0	0	0	73	22	0	0	0	0	0	0	0	0	0	0	0	0	0	0	0	0	0	0	0	0	0
asv-1529	0	0	0	0	0	0	0	0	0	0	0	0	0	0	0	37	0	0	0	0	0	0	0	0	0	0	0	0	0	0	0	0	0	0	0	0	0	0	0	0	0	0	0	0	0	69	0	0	0
asv-1530	0	0	0	0	0	0	0	0	0	0	0	0	0	0	0	0	0	0	0	0	0	0	0	0	0	0	0	0	0	0	0	0	0	0	0	0	0	0	0	0	0	0	0	0	0	0	0	0	0
asv-1531	0	0	0	0	0	0	0	18	0	0	0	0	0	0	0	0	0	0	0	0	8	11	0	0	0	0	0	0	23	17	0	12	0	0	0	16	0	0	0	0	0	0	0	0	0	0	0	0	0
asv-1532	0	0	0	0	0	0	0	0	10	0	29	48	18	0	0	0	0	0	0	0	0	0	0	0	0	0	0	0	0	0	0	0	0	0	0	0	0	0	0	0	0	0	0	0	0	0	0	0	0
asv-1533	0	0	0	0	0	0	0	0	0	0	0	0	9	0	0	0	0	0	0	0	0	0	0	0	0	0	34	0	0	0	0	0	9	0	0	0	0	0	0	0	0	10	0	0	0	0	13	0	0
asv-1534	0	0	0	0	0	0	0	0	0	0	0	0	0	0	0	0	0	0	0	0	0	0	0	0	0	0	0	0	36	50	0	0	0	0	0	0	0	0	0	0	0	0	0	3	0	0	0	0	0
asv-1535	0	0	0	0	0	0	0	0	0	0	0	0	0	0	0	0	0	0	0	0	0	0	0	0	0	0	0	0	0	24	0	27	0	0	0	0	10	0	0	0	0	0	0	0	0	30	0	0	0
asv-1536	0	0	0	0	0	0	0	0	0	0	0	0	0	0	0	0	0	0	0	0	0	0	0	0	0	0	0	0	0	7	0	0	0	0	0	8	0	0	0	0	0	0	0	0	0	0	0	7	31
asv-1537	0	0	0	0	0	0	0	0	0	0	0	0	0	0	0	0	0	0	0	0	0	0	0	0	0	0	0	0	0	0	0	0	0	0	5	10	0	0	0	0	0	0	0	0	0	0	0	0	32
asv-1538	0	0	0	0	0	0	0	0	0	0	0	0	0	0	0	0	0	0	0	0	0	0	0	0	0	0	0	0	0	0	0	0	0	0	0	0	0	0	0	0	0	0	0	0	0	0	0	0	0
asv-1539	0	40	24	0	21	0	0	0	0	19	0	0	0	0	0	0	0	0	0	0	0	0	0	0	0	0	0	0	0	0	0	0	0	0	0	0	0	0	0	0	0	0	0	0	0	0	0	0	0
asv-1540	0	30	0	0	0	0	0	6	0	0	0	0	0	0	0	0	0	8	0	0	0	0	0	0	0	0	0	0	11	10	0	0	0	0	0	7	3	0	0	0	0	0	13	0	0	16	0	0	0
asv-1541	0	17	0	0	13	0	0	0	0	0	0	0	0	0	0	32	0	20	16	0	0	0	0	0	0	0	0	0	6	0	0	0	0	0	0	0	0	0	0	0	0	0	0	0	0	0	0	0	0
asv-1542	0	0	0	0	0	0	1	0	0	0	0	0	0	0	0	0	0	0	0	0	0	0	3	0	0	0	0	0	0	0	0	0	0	0	0	0	3	0	0	0	0	0	0	0	0	0	0	7	11
asv-1543	0	0	0	0	0	0	0	0	0	0	0	81	0	0	0	0	0	0	0	0	0	0	0	0	0	0	0	0	0	0	0	0	0	0	0	0	0	0	0	23	0	0	0	0	0	0	0	0	0
asv-1544	0	0	0	0	0	0	0	0	0	0	0	0	0	0	0	0	0	0	0	0	29	0	0	0	0	0	11	64	0	0	0	0	0	0	0	0	0	0	0	0	0	0	0	0	0	0	0	0	0
asv-1545	0	0	0	0	0	0	0	0	0	0	0	0	0	0	0	0	0	0	0	0	0	0	0	0	0	0	0	0	0	9	0	0	17	0	0	0	0	0	0	0	16	24	0	0	0	0	15	5	4
asv-1546	0	0	0	0	0	0	0	0	0	0	0	0	0	0	0	0	0	0	0	0	0	0	0	0	0	0	0	0	0	1	0	13	19	13	17	21	0	0	0	0	0	0	0	8	0	12	0	0	0
asv-1547	0	0	0	0	0	0	0	0	0	0	0	0	0	0	0	0	0	0	0	0	0	0	0	0	0	0	0	0	0	0	0	0	0	0	0	0	0	0	0	0	0	0	0	0	0	0	0	0	0
asv-1548	0	0	0	0	0	0	0	0	0	0	0	0	0	0	0	0	0	0	0	0	0	0	0	0	0	0	0	0	0	0	0	0	0	0	0	0	0	0	0	0	0	0	0	0	0	0	0	0	0
asv-1549	0	40	0	0	16	0	3	11	0	17	0	0	0	0	0	0	0	0	0	0	0	9	0	0	0	0	0	0	7	0	0	0	0	0	0	0	0	0	0	0	0	0	0	0	0	0	0	0	0
asv-1550	0	33	0	0	0	0	0	0	0	0	0	0	0	0	0	0	0	7	21	0	0	0	0	0	0	0	0	0	1	2	13	1	0	0	0	0	0	0	0	0	0	0	2	3	3	0	0	0	0
asv-1551	0	16	0	0	22	0	0	0	0	0	0	0	0	0	0	13	0	0	24	0	0	0	0	0	0	0	0	0	0	0	0	0	0	0	0	0	0	0	0	0	0	0	0	0	0	0	0	0	0
asv-1552	0	0	0	7	0	0	0	0	0	0	0	0	0	0	0	0	0	0	0	0	0	0	0	0	0	0	0	0	10	26	0	16	0	0	0	0	0	0	0	0	0	0	0	10	0	19	0	0	0
asv-1553	0	0	0	0	0	0	0	0	0	0	0	0	0	0	0	0	46	57	0	0	0	0	0	0	0	0	0	0	0	0	0	0	0	0	0	0	0	0	0	0	0	0	0	0	0	0	0	0	0
asv-1554	0	0	0	0	0	0	0	0	0	0	0	0	0	0	0	0	0	0	0	0	0	0	0	0	0	0	0	0	16	0	6	42	0	0	0	0	8	0	0	0	0	0	13	0	5	13	0	0	0
asv-1555	0	0	0	0	0	0	0	0	0	0	0	0	0	0	0	0	0	0	0	0	0	0	0	0	0	0	0	0	0	0	0	0	0	15	0	0	0	0	15	12	28	33	0	0	0	0	0	0	0
asv-1556	0	0	0	0	0	0	0	0	0	0	0	0	0	0	0	0	0	0	0	0	0	0	0	0	0	0	0	0	0	0	0	0	0	0	0	0	0	0	0	0	0	0	0	0	0	0	27	50	0
asv-1557	0	0	0	0	0	0	0	0	0	0	0	0	0	0	0	0	0	0	0	0	0	0	0	0	0	0	0	0	0	0	0	0	0	0	0	0	0	0	0	0	0	0	0	0	0	0	0	0	0
asv-1558	0	0	0	0	0	0	0	0	0	0	0	0	0	0	0	0	0	0	0	0	0	0	0	0	0	0	0	0	0	0	0	0	0	0	0	0	0	0	0	0	0	0	0	0	0	0	0	0	0
asv-1559	0	0	16	0	0	0	0	0	0	0	0	0	0	0	0	0	0	0	0	0	0	0	0	0	0	0	0	0	0	17	0	0	0	0	0	0	0	0	0	0	17	29	8	0	0	15	0	0	0
asv-1560	0	0	0	0	0	8	0	0	0	0	0	0	0	15	0	0	0	0	0	0	12	0	6	0	0	0	0	25	0	0	0	0	8	0	0	0	7	0	0	0	0	0	0	8	0	0	0	0	0
asv-1561	0	0	0	0	0	0	0	0	0	0	0	57	15	0	0	0	0	0	0	0	0	0	0	0	0	0	30	0	0	0	0	0	0	0	0	0	0	0	0	0	0	0	0	0	0	0	0	0	0
asv-1562	0	0	0	0	0	0	0	0	0	0	0	0	0	0	0	0	0	0	0	0	37	10	0	0	0	0	0	0	0	9	0	0	0	0	0	0	9	0	0	0	0	0	0	0	0	0	0	6	0
asv-1563	0	0	0	0	0	0	0	0	0	0	0	0	0	0	0	0	0	0	0	0	0	0	0	0	0	0	0	0	0	0	0	0	0	19	0	0	0	0	0	0	0	0	0	0	0	0	0	0	0
asv-1564	0	0	0	0	0	0	0	0	0	0	0	0	0	0	0	0	0	0	0	0	0	0	0	0	0	0	0	0	0	0	0	0	0	0	0	0	0	0	0	44	19	13	0	0	0	0	0	0	0
asv-1565	0	0	0	0	0	0	0	0	0	0	0	0	0	0	0	0	0	0	0	0	0	0	0	0	0	0	0	0	0	0	0	0	0	0	0	0	0	0	0	0	0	0	0	0	0	0	0	0	0
asv-1566	0	0	0	0	0	0	0	0	0	0	0	0	0	0	0	0	0	0	0	0	0	0	0	0	0	0	0	0	0	0	0	0	0	0	0	0	0	0	0	0	0	0	0	0	0	0	0	0	0
asv-1567	0	0	0	0	0	0	0	0	0	0	0	0	0	0	0	0	0	0	0	0	0	0	0	0	0	0	0	0	0	0	0	0	0	0	0	0	0	0	0	0	0	0	0	0	0	0	0	0	0
asv-1568	0	0	0	0	0	0	0	0	0	0	0	0	0	0	0	0	0	0	0	0	0	0	0	0	0	0	0	0	0	0	0	0	0	0	0	0	0	0	0	0	0	0	0	0	0	0	0	0	0
asv-1569	0	0	0	0	0	0	0	0	0	0	0	0	0	0	0	0	0	0	0	0	0	0	0	0	0	0	0	0	0	0	0	0	0	0	0	0	0	0	0	0	0	0	0	0	0	0	0	0	0
asv-1570	0	21	0	0	0	0	0	0	26	0	0	0	0	0	0	0	0	0	0	0	0	0	0	0	0	0	0	0	0	14	14	14	0	0	0	12	0	0	0	0	0	0	0	0	0	0	0	0	0
asv-1571	0	0	0	0	0	36	0	0	0	0	0	0	0	0	0	0	24	0	0	0	23	0	0	0	0	0	0	18	0	0	0	0	0	0	0	0	0	0	0	0	0	0	0	0	0	0	0	0	0
asv-1572	0	0	0	0	0	0	0	0	0	0	0	0	0	0	0	0	0	0	0	0	0	0	0	0	0	0	0	0	52	49	0	0	0	0	0	0	0	0	0	0	0	0	0	0	0	0	0	0	0
asv-1573	0	0	0	0	0	0	0	0	0	0	0	0	0	0	0	0	0	0	0	0	0	0	0	0	0	0	0	0	0	0	0	0	40	0	0	5	13	0	0	0	0	0	0	7	0	0	36	0	0
asv-1574	0	0	0	0	0	0	0	0	0	0	0	0	0	0	0	0	0	0	0	0	0	0	0	0	0	0	0	0	0	0	0	0	0	0	0	0	0	0	0	0	0	0	0	0	0	0	0	71	30
asv-1575	0	0	0	0	0	0	0	0	0	0	0	0	0	0	0	0	0	0	0	0	0	0	0	0	0	0	0	0	0	0	0	0	0	0	0	0	0	0	0	0	0	0	0	0	0	0	0	0	0
asv-1576	0	0	0	0	0	0	0	0	0	0	0	0	0	0	0	0	0	0	0	0	0	0	0	0	0	0	0	0	0	0	0	0	0	0	0	0	0	0	0	0	0	0	0	0	0	0	0	0	0
asv-1577	0	0	0	0	0	0	0	0	0	0	0	0	0	0	0	0	0	0	0	0	0	0	0	0	0	0	0	0	0	0	0	0	0	0	0	0	0	0	0	0	0	0	0	0	0	0	0	0	0
asv-1578	0	0	0	0	0	0	0	0	0	0	0	0	0	0	0	0	0	0	0	0	0	0	0	0	0	0	0	0	0	0	0	0	0	0	0	0	0	0	0	0	0	0	0	0	0	0	0	0	0
asv-1579	0	0	7	0	0	0	0	0	0	0	0	0	0	0	0	0	0	8	0	0	0	0	0	0	0	0	0	0	0	17	0	0	0	0	0	0	23	0	0	0	0	0	0	6	0	0	0	0	0
asv-1580	0	0	0	0	0	0	0	0	0	0	5	21	6	0	0	0	0	0	0	0	0	0	0	0	0	0	0	0	0	0	0	0	0	0	0	0	0	0	0	0	0	0	0	0	0	0	0	0	0
asv-1581	0	0	0	0	0	0	0	0	0	0	0	47	29	0	0	0	0	0	0	0	0	0	0	0	0	0	0	0	0	0	0	0	0	0	0	0	0	0	0	0	0	0	0	0	0	0	0	0	0
asv-1582	0	0	0	0	0	0	0	0	0	0	0	0	0	0	0	0	0	0	0	0	0	0	0	0	0	0	0	0	36	24	0	27	13	0	0	0	0	0	0	0	0	0	0	0	0	0	0	0	0
asv-1583	0	0	0	0	0	0	0	0	0	0	0	0	0	0	0	0	0	0	0	0	0	0	0	0	0	0	0	0	26	64	0	10	0	0	0	0	0	0	0	0	0	0	0	0	0	0	0	0	0
asv-1584	0	0	0	0	0	0	0	0	0	0	0	0	0	0	0	0	0	0	0	0	0	0	0	0	0	0	0	0	0	7	12	4	0	0	18	7	33	0	0	9	0	0	0	6	0	2	0	0	0
asv-1585	0	0	0	0	0	0	0	0	0	0	0	0	0	0	0	0	0	0	0	0	0	0	0	0	0	0	0	0	0	0	0	0	55	0	0	0	0	0	0	0	0	0	0	0	0	0	0	0	0
asv-1586	0	0	0	0	0	0	0	0	0	0	0	0	0	0	0	0	0	0	0	0	0	0	0	0	0	0	0	0	0	0	0	0	0	0	0	0	0	0	0	0	0	0	0	0	0	0	0	0	0
asv-1587	0	0	1	0	0	0	0	0	17	16	0	0	0	0	0	0	0	0	0	0	0	0	32	0	0	0	0	0	0	7	0	0	0	0	0	0	0	0	0	0	0	0	0	0	0	0	0	0	26
asv-1588	0	0	0	0	0	0	28	0	45	0	0	0	0	0	0	0	0	0	0	0	0	0	0	0	0	0	0	0	0	0	0	0	0	0	0	0	0	0	0	0	0	0	0	0	0	0	0	26	0
asv-1589	0	0	0	0	0	0	0	0	0	0	0	0	0	0	0	16	10	32	0	0	0	23	0	0	0	0	0	18	0	0	0	0	0	0	0	0	0	0	0	0	0	0	0	0	0	0	0	0	0
asv-1590	0	0	0	0	0	0	0	0	0	0	0	0	0	0	0	0	0	0	0	0	0	0	1	0	0	0	0	0	0	0	0	0	3	0	0	11	0	0	0	2	10	5	0	0	0	0	0	0	4
asv-1591	0	0	0	0	0	0	0	0	0	0	0	0	0	0	0	0	0	0	0	0	0	0	0	0	0	0	0	0	0	56	0	43	0	0	0	0	0	0	0	0	0	0	0	0	0	0	0	0	0
asv-1592	0	0	0	0	0	0	0	0	0	0	0	0	0	0	0	0	0	0	0	0	0	0	0	0	0	0	0	0	0	0	0	0	27	0	0	0	0	0	0	0	21	51	0	0	0	0	0	0	0
asv-1593	0	0	0	0	0	0	0	0	0	0	0	0	0	0	0	0	0	0	0	0	0	0	0	0	0	0	0	0	0	0	0	0	7	11	4	0	0	0	0	0	5	6	0	0	0	0	0	22	24
asv-1594	0	0	0	0	0	0	0	0	0	0	0	0	0	0	0	0	0	0	0	0	0	0	0	0	0	0	0	0	0	0	0	0	0	0	0	0	7	0	36	0	0	16	0	0	0	0	0	0	0
asv-1595	0	0	0	0	0	0	0	0	0	0	0	0	0	0	0	0	0	0	0	0	0	0	0	0	0	0	0	0	0	0	0	0	0	0	0	0	0	0	23	0	0	21	0	0	0	0	0	0	0
asv-1596	0	0	0	0	0	0	0	0	0	0	0	0	0	0	0	0	0	0	0	0	0	0	0	0	0	0	0	0	0	0	0	0	0	0	0	0	0	0	0	0	0	0	0	0	0	0	0	0	0
asv-1597	0	0	0	0	0	0	0	0	0	0	0	0	0	0	0	0	0	0	0	0	0	0	0	0	0	0	0	0	0	0	0	0	0	0	0	0	0	0	0	0	0	0	0	0	0	0	0	0	0
asv-1598	0	4	19	12	2	0	5	0	0	13	0	0	0	0	0	0	0	2	2	0	0	0	0	7	0	0	0	0	0	0	0	12	0	0	0	0	4	0	0	0	0	0	9	0	0	7	0	0	0
asv-1599	0	0	0	0	0	0	0	0	0	0	0	82	16	0	0	0	0	0	0	0	0	0	0	0	0	0	0	0	0	0	0	0	0	0	0	0	0	0	0	0	0	0	0	0	0	0	0	0	0
asv-1600	0	0	0	0	0	0	0	0	0	0	0	8	0	0	0	0	0	0	0	0	0	0	0	0	0	0	0	43	0	0	0	0	0	0	0	0	0	0	0	0	0	47	0	0	0	0	0	0	0
asv-1601	0	0	0	0	0	0	0	0	0	0	0	0	0	0	0	0	0	0	0	0	0	0	0	0	0	0	0	0	19	0	0	7	0	0	0	0	9	0	0	0	0	0	0	0	21	6	4	0	12
asv-1602	0	0	0	0	0	0	0	0	0	0	0	0	0	0	0	0	0	0	0	0	0	0	0	0	0	0	0	0	0	48	0	22	0	0	0	11	17	0	0	0	0	0	0	0	0	0	0	0	0
asv-1603	0	0	0	0	0	0	0	0	0	0	0	0	0	0	0	0	0	0	0	0	0	0	0	0	0	0	0	0	0	0	0	0	0	0	0	0	0	0	0	0	0	0	50	0	0	0	0	0	48
asv-1604	0	0	0	0	0	0	0	0	0	0	0	0	0	0	0	0	0	0	0	0	0	0	0	0	0	0	0	0	0	0	0	0	0	0	0	0	0	0	0	0	0	0	0	0	0	0	0	0	0
asv-1605	0	21	0	0	0	0	5	0	13	0	0	0	0	0	0	21	0	0	0	0	20	17	0	0	0	0	0	0	0	0	0	0	0	0	0	0	0	0	0	0	0	0	0	0	0	0	0	0	0
asv-1606	0	0	0	0	0	2	0	0	0	0	0	0	15	7	0	0	0	0	0	0	0	0	0	0	0	0	0	25	0	0	0	0	0	0	0	0	0	0	0	0	18	30	0	0	0	0	0	0	0
asv-1607	0	0	0	0	0	0	0	21	23	0	0	0	0	0	0	0	0	0	0	0	0	18	11	9	0	0	0	0	0	6	0	0	0	0	0	0	0	0	0	0	0	0	0	0	9	0	0	0	0
asv-1608	0	0	0	0	0	0	0	0	0	0	0	0	38	0	0	0	0	0	0	0	0	0	0	0	0	0	37	22	0	0	0	0	0	0	0	0	0	0	0	0	0	0	0	0	0	0	0	0	0
asv-1609	0	0	0	0	0	0	0	0	0	0	0	0	0	0	0	26	33	38	0	0	0	0	0	0	0	0	0	0	0	0	0	0	0	0	0	0	0	0	0	0	0	0	0	0	0	0	0	0	0
asv-1610	0	0	0	0	0	0	0	0	0	0	0	0	0	0	0	0	0	0	0	0	0	0	0	0	0	0	0	0	0	0	0	0	0	0	0	0	0	23	33	0	0	0	0	0	0	0	0	0	0
asv-1611	0	0	0	0	0	0	0	0	0	0	0	0	0	0	0	0	0	0	0	0	0	0	0	0	0	0	0	0	0	0	0	0	0	0	0	0	0	0	47	0	0	0	0	0	0	0	0	0	0
asv-1612	0	0	0	0	0	0	0	0	0	0	0	0	0	0	0	0	0	0	0	0	0	0	0	0	0	0	0	0	0	0	0	0	0	0	0	0	0	0	0	0	0	0	0	0	0	0	0	0	0
asv-1613	0	0	0	0	0	0	0	0	0	0	0	0	0	0	0	0	0	0	0	0	0	0	0	0	0	0	0	0	0	0	0	0	0	0	0	0	0	0	0	0	0	0	0	0	0	0	0	0	0
asv-1614	0	10	0	0	0	0	0	4	5	5	0	0	0	0	0	10	24	33	0	0	0	0	5	0	0	0	0	0	0	0	0	0	0	0	0	0	0	0	0	0	0	0	0	0	0	0	0	0	0
asv-1615	0	8	0	0	0	0	0	0	0	0	0	0	0	0	0	0	0	8	0	0	0	0	0	0	0	0	0	0	0	0	0	0	0	0	0	0	0	0	0	0	0	0	0	0	0	0	0	0	0
asv-1616	0	0	0	0	0	0	0	0	0	0	0	60	20	0	0	0	0	0	0	0	0	0	0	0	0	0	16	0	0	0	0	0	0	0	0	0	0	0	0	0	0	0	0	0	0	0	0	0	0
asv-1617	0	0	0	0	0	0	0	0	0	0	0	0	0	0	0	0	0	0	0	0	0	0	0	0	0	0	0	0	0	0	0	0	46	0	0	20	0	0	0	0	30	0	0	0	0	0	0	0	0
asv-1618	0	0	0	0	0	0	0	0	0	0	0	0	0	0	0	0	0	0	0	0	0	0	0	0	0	0	0	0	0	0	0	0	0	0	0	0	0	0	0	0	0	0	0	0	0	0	0	0	0
asv-1619	14	0	0	0	0	0	0	0	0	0	31	0	0	0	0	0	0	0	0	0	0	0	0	0	20	0	0	0	0	0	0	0	0	0	0	0	0	0	0	0	0	0	0	0	0	0	0	0	0
asv-1620	0	0	0	0	0	0	4	0	0	0	0	0	0	0	0	0	0	0	0	0	18	0	0	0	0	0	0	0	0	0	0	0	26	0	2	0	0	0	0	0	0	45	0	0	0	0	0	0	0
asv-1621	0	0	0	0	0	0	0	41	0	0	0	0	0	0	0	0	0	0	0	0	0	0	32	22	0	0	0	0	0	0	0	0	0	0	0	0	0	0	0	0	0	0	0	0	0	0	0	0	0
asv-1622	0	0	0	0	0	0	0	0	0	0	0	0	11	0	0	0	0	0	0	0	0	0	0	0	0	0	0	0	0	0	0	0	0	0	0	0	0	0	0	0	0	0	0	0	0	0	0	0	0
asv-1623	0	0	0	0	0	0	0	0	0	0	0	0	0	0	0	0	0	0	0	0	0	0	0	0	0	0	0	0	29	28	0	38	0	0	0	0	0	0	0	0	0	0	0	0	0	0	0	0	0
asv-1624	0	0	0	0	0	0	0	0	0	0	0	0	0	0	0	0	0	0	0	0	0	0	0	0	0	0	0	0	0	6	0	0	0	0	0	0	0	0	0	11	0	0	0	0	0	0	0	0	0
asv-1625	0	0	0	0	0	0	0	0	0	0	0	0	0	0	0	0	0	0	0	0	0	0	0	0	0	0	0	0	0	0	0	0	23	0	0	0	0	0	0	0	41	31	0	0	0	0	0	0	0
asv-1626	0	20	0	0	13	0	0	0	0	0	0	0	0	0	0	0	0	0	0	0	0	0	0	0	0	0	0	0	0	0	0	0	0	0	0	0	0	0	0	0	0	34	0	0	0	0	0	0	0
asv-1627	0	10	8	5	0	0	0	10	24	23	0	0	0	0	0	0	0	0	0	0	0	0	6	0	0	0	0	0	0	0	0	0	0	0	0	0	0	0	0	0	0	0	0	0	8	0	0	0	0
asv-1628	0	0	12	0	0	0	0	0	27	0	0	0	11	0	0	0	0	0	0	0	26	0	0	0	0	0	0	0	0	18	0	0	0	0	0	0	0	0	0	0	0	0	0	0	0	0	0	0	0
asv-1629	0	0	0	0	0	0	0	0	0	0	0	0	0	0	0	0	0	0	0	0	0	0	0	0	0	0	0	67	0	0	0	0	0	0	0	0	0	0	0	0	0	0	0	0	0	27	0	0	0
asv-1630	0	0	0	0	0	0	0	0	0	0	0	0	0	0	0	0	0	0	0	0	0	0	0	0	0	0	0	0	0	0	17	0	0	0	0	0	0	0	0	0	0	0	0	0	34	43	0	0	0
asv-1631	0	0	0	0	0	0	0	0	0	0	0	0	0	0	0	0	0	0	0	0	0	0	0	0	0	0	0	0	0	0	0	0	0	0	0	0	0	0	0	0	0	0	0	0	0	0	0	0	0
asv-1632	0	0	0	0	0	0	0	0	0	0	0	0	0	0	0	0	0	0	0	0	0	0	0	0	0	0	0	0	0	0	0	0	0	0	0	0	0	0	0	0	0	0	0	0	0	0	0	0	0
asv-1633	0	5	19	6	10	0	0	0	15	11	0	0	0	0	0	0	16	11	0	0	0	0	0	0	0	0	0	0	0	0	0	0	0	0	0	0	0	0	0	0	0	0	0	0	0	0	0	0	0
asv-1634	0	0	0	0	0	13	0	0	0	0	0	16	12	0	0	0	0	0	0	0	0	0	0	0	0	0	19	7	0	0	0	0	0	0	0	0	0	0	0	0	0	0	0	0	0	0	0	0	0
asv-1635	0	0	0	0	0	0	0	11	0	7	0	0	0	0	0	0	0	0	0	0	37	14	24	0	0	0	0	0	0	0	0	0	0	0	0	0	0	0	0	0	0	0	0	0	0	0	0	0	0
asv-1636	0	0	0	0	0	0	0	0	0	0	35	0	0	0	0	0	0	0	0	0	0	0	0	0	58	0	0	0	0	0	0	0	0	0	0	0	0	0	0	0	0	0	0	0	0	0	0	0	0
asv-1637	0	0	0	0	0	0	0	0	0	0	0	0	0	0	0	11	0	0	0	0	0	0	0	0	0	0	0	0	0	8	0	0	0	0	0	8	0	0	0	0	0	0	11	0	14	0	0	0	0
asv-1638	0	0	0	0	0	0	0	0	0	0	0	0	0	0	0	0	0	0	0	0	0	0	0	0	0	0	0	0	0	0	0	0	0	0	38	3	0	0	0	0	0	0	0	0	0	0	0	0	8
asv-1639	0	0	0	0	0	0	0	0	0	0	0	0	0	0	0	0	0	0	0	0	0	0	0	0	0	0	0	0	0	0	0	0	0	0	0	0	0	0	0	0	75	18	0	0	0	0	0	0	0
asv-1640	0	0	0	0	0	0	0	0	0	0	0	0	0	0	0	0	0	0	0	0	0	0	0	0	0	0	0	0	0	0	0	0	0	0	0	0	0	0	0	0	0	0	0	0	0	0	0	0	0
asv-1641	0	37	15	0	0	0	0	0	0	0	0	0	0	0	0	0	14	14	0	0	0	0	0	0	0	0	0	0	0	0	0	0	0	0	0	0	0	0	0	0	0	0	0	0	0	0	0	0	0
asv-1642	0	22	0	0	18	0	0	0	0	0	0	0	0	0	0	25	14	13	0	0	0	0	0	0	0	0	0	0	0	0	0	0	0	0	0	0	0	0	0	0	0	0	0	0	0	0	0	0	0
asv-1643	0	20	8	0	19	0	0	0	10	0	0	0	0	0	0	0	3	0	0	0	0	0	0	0	0	0	0	3	14	5	0	7	0	0	0	0	0	0	0	0	0	0	0	0	0	0	0	0	0
asv-1644	0	0	0	0	0	4	0	0	0	0	0	0	0	0	0	0	6	13	0	19	6	1	2	0	0	0	0	39	0	0	0	2	0	0	0	0	0	0	0	0	0	0	0	0	0	0	0	0	0
asv-1645	0	0	0	0	0	0	0	0	31	17	0	0	0	0	0	0	0	0	0	0	0	0	0	0	0	0	0	0	0	0	0	0	0	0	0	0	0	0	0	0	0	0	0	0	0	44	0	0	0
asv-1646	0	0	0	0	0	0	0	0	0	0	0	0	0	0	0	0	0	0	0	0	0	0	0	0	0	0	0	0	24	0	0	17	0	0	10	0	0	0	0	0	0	0	23	0	0	18	0	0	0
asv-1647	0	0	0	0	0	0	0	0	0	0	0	0	0	0	0	0	0	0	0	0	0	0	0	0	0	0	0	0	0	9	8	13	26	7	5	0	0	0	0	0	0	0	0	0	3	21	0	0	0
asv-1648	0	0	0	0	0	0	0	0	0	0	0	0	0	0	0	0	0	0	0	0	0	0	0	0	0	0	0	0	0	0	0	0	9	45	21	0	0	0	0	0	0	0	0	0	0	0	0	10	7
asv-1649	0	17	16	7	15	0	0	0	6	8	0	0	0	0	0	0	12	7	0	0	0	0	0	0	0	0	0	0	0	0	0	0	0	0	0	0	3	0	0	0	0	0	0	0	0	0	0	0	0
asv-1650	0	0	0	0	0	0	4	0	0	0	0	0	0	0	0	0	0	0	0	0	0	0	0	0	0	0	0	0	29	14	19	18	0	0	0	4	3	0	0	0	0	0	0	0	0	0	0	0	0
asv-1651	0	0	0	0	0	0	0	0	0	0	0	91	0	0	0	0	0	0	0	0	0	0	0	0	0	0	0	0	0	0	0	0	0	0	0	0	0	0	0	0	0	0	0	0	0	0	0	0	0
asv-1652	0	0	0	0	0	0	0	0	0	0	0	0	0	0	0	0	0	0	0	26	53	0	0	0	0	0	0	0	0	0	0	0	0	0	0	0	0	0	0	0	0	0	0	0	0	0	0	0	0
asv-1653	0	0	0	0	0	0	0	0	0	0	0	0	0	0	0	0	0	0	0	0	0	0	0	0	0	0	0	0	0	0	0	0	0	0	0	0	0	0	0	0	0	0	0	0	0	0	0	0	0
asv-1654	0	9	12	0	0	0	0	7	0	0	0	0	0	0	0	0	0	23	0	0	0	0	14	0	0	0	0	0	0	15	0	0	0	0	0	10	0	0	0	0	0	0	0	0	0	0	0	0	0
asv-1655	0	0	0	0	0	0	26	0	0	0	0	0	0	0	0	0	0	0	0	0	0	0	0	0	0	0	0	0	0	0	0	0	0	0	20	20	8	0	0	0	0	0	0	0	0	0	0	16	0
asv-1656	0	0	0	0	0	0	1	1	0	0	0	0	0	0	0	0	0	0	0	0	0	0	0	0	0	0	0	1	0	11	0	0	0	0	0	14	13	0	0	0	0	0	0	0	0	0	0	0	22
asv-1657	0	0	0	0	0	0	0	0	0	0	0	0	0	0	0	0	0	0	0	0	36	0	0	0	0	0	11	43	0	0	0	0	0	0	0	0	0	0	0	0	0	0	0	0	0	0	0	0	0
asv-1658	0	0	0	0	0	0	0	0	0	0	0	0	0	0	0	0	0	0	0	0	12	0	0	0	0	0	0	0	0	0	0	0	0	17	12	0	0	0	0	0	0	0	0	0	0	0	0	36	13
asv-1659	0	0	0	0	0	0	0	0	0	0	0	0	0	0	0	0	0	0	0	0	0	0	0	0	0	0	0	4	30	30	6	20	0	0	0	0	0	0	0	0	0	0	0	0	0	0	0	0	0
asv-1660	0	0	0	0	0	0	0	0	0	0	0	0	0	0	0	0	0	0	0	0	0	0	0	0	0	0	0	0	0	0	0	0	0	0	0	0	0	21	31	2	0	0	0	0	0	0	0	0	0
asv-1661	0	0	0	0	0	0	0	0	0	0	0	0	0	0	0	0	0	0	0	0	0	0	0	0	0	0	0	0	0	0	0	0	0	0	0	0	0	0	0	0	0	0	0	0	0	0	0	0	0
asv-1662	0	0	0	0	0	0	0	0	38	0	0	51	0	0	0	0	0	0	0	0	0	0	0	0	0	0	0	0	0	0	0	0	0	0	0	0	0	0	0	0	0	0	0	0	0	0	0	0	0
asv-1663	0	0	0	0	0	0	0	0	0	0	0	0	0	0	89	0	0	0	0	0	0	0	0	0	0	0	0	0	0	0	0	0	0	0	0	0	0	0	0	0	0	0	0	0	0	0	0	0	0
asv-1664	0	0	0	0	0	0	0	0	0	0	0	0	0	0	0	0	0	0	0	0	0	89	0	0	0	0	0	0	0	0	0	0	0	0	0	0	0	0	0	0	0	0	0	0	0	0	0	0	0
asv-1665	0	0	0	0	0	0	0	0	0	0	0	0	0	0	0	0	0	0	0	0	0	0	0	0	0	0	0	0	0	0	0	0	0	0	0	0	0	0	0	0	0	0	0	0	0	0	0	0	0
asv-1666	0	0	0	0	0	0	0	0	0	0	0	0	0	0	0	0	0	0	0	0	0	0	0	0	0	0	0	0	0	0	0	0	0	0	0	0	0	0	0	0	0	0	0	0	0	0	0	0	0
asv-1667	0	0	0	0	0	0	0	0	0	0	0	0	0	0	0	0	0	0	0	0	0	0	0	0	0	0	0	0	0	0	0	0	0	0	0	0	0	0	0	0	0	0	0	0	0	0	0	0	0
asv-1668	0	17	0	0	42	0	0	0	0	0	0	0	0	0	0	0	0	14	15	0	0	0	0	0	0	0	0	0	0	0	0	0	0	0	0	0	0	0	0	0	0	0	0	0	0	0	0	0	0
asv-1669	0	0	11	0	0	0	10	0	0	10	0	0	0	0	0	0	0	0	0	7	0	0	0	0	0	0	0	27	0	0	0	0	15	8	0	0	0	0	0	0	0	0	0	0	0	0	0	0	0
asv-1670	0	0	0	0	0	6	0	0	0	0	0	18	20	0	0	0	0	0	0	0	0	0	0	0	0	0	26	18	0	0	0	0	0	0	0	0	0	0	0	0	0	0	0	0	0	0	0	0	0
asv-1671	0	0	0	0	0	0	0	0	0	3	0	0	0	13	0	0	0	0	0	0	0	0	0	0	0	0	0	14	8	8	0	0	3	0	0	9	0	0	0	0	0	0	2	0	0	0	0	0	0
asv-1672	0	0	0	0	0	0	0	0	0	0	0	0	0	0	0	0	0	0	0	0	0	0	0	0	0	0	0	0	0	14	11	0	0	0	0	5	0	0	0	0	0	0	0	16	0	0	0	0	0
asv-1673	0	0	0	0	0	0	0	0	0	0	0	0	0	0	0	0	0	0	0	0	0	0	0	0	0	0	0	0	0	0	0	35	0	0	21	0	13	0	0	0	0	0	0	0	0	0	0	0	0
asv-1674	0	0	0	0	0	0	0	0	0	0	0	0	0	0	0	0	0	0	0	0	0	0	0	0	0	0	0	0	0	0	0	0	0	0	0	0	0	0	0	0	0	0	11	0	6	35	0	0	0
asv-1675	0	0	0	0	0	0	0	0	0	0	0	0	0	0	0	0	0	0	0	0	0	0	0	0	0	0	0	0	0	0	0	0	0	0	0	0	0	0	0	0	0	0	0	0	0	88	0	0	0
asv-1676	0	0	0	0	0	0	0	0	0	0	0	0	0	0	0	0	0	0	0	0	0	0	0	0	0	0	0	0	0	0	0	0	0	0	0	0	0	0	0	0	0	0	0	0	0	0	0	0	0
asv-1677	0	0	0	0	23	0	0	0	0	0	0	0	0	0	0	11	16	9	0	0	0	0	15	0	0	0	0	0	13	0	0	0	0	0	0	0	0	0	0	0	0	0	0	0	0	0	0	0	0
asv-1678	0	0	0	0	0	14	11	16	13	0	0	11	17	0	0	0	0	0	0	0	0	0	0	0	0	0	0	5	0	0	0	0	0	0	0	0	0	0	0	0	0	0	0	0	0	0	0	0	0
asv-1679	0	0	0	0	0	0	0	0	0	0	0	22	15	14	0	0	0	0	0	0	0	0	0	0	0	0	0	36	0	0	0	0	0	0	0	0	0	0	0	0	0	0	0	0	0	0	0	0	0
asv-1680	0	0	0	0	0	0	0	0	0	0	0	12	32	0	0	0	0	0	0	0	0	0	0	0	0	0	0	0	0	0	0	0	0	0	5	0	2	0	0	0	0	0	0	2	0	0	0	5	2
asv-1681	0	0	0	0	0	0	0	0	0	0	0	0	0	0	0	0	0	0	0	0	0	0	0	0	0	0	0	87	0	0	0	0	0	0	0	0	0	0	0	0	0	0	0	0	0	0	0	0	0
asv-1682	0	0	0	0	0	0	0	0	0	0	0	0	0	0	0	0	0	0	0	0	0	0	0	0	0	0	0	0	56	0	0	0	0	0	0	0	0	0	0	0	0	11	20	0	0	0	0	0	0
asv-1683	0	0	0	0	0	0	0	0	0	0	0	0	0	0	0	0	0	0	0	0	0	0	0	0	0	0	0	0	46	0	0	41	0	0	0	0	0	0	0	0	0	0	0	0	0	0	0	0	0
asv-1684	0	0	0	0	0	0	0	0	0	0	0	0	0	0	0	0	0	0	0	0	0	0	0	0	0	0	0	0	0	0	0	0	87	0	0	0	0	0	0	0	0	0	0	0	0	0	0	0	0
asv-1685	0	0	0	0	0	0	0	0	0	0	0	0	0	0	0	0	0	0	0	0	0	0	0	0	0	0	0	0	0	0	0	0	0	0	0	6	14	0	0	0	0	0	0	0	0	0	0	0	0
asv-1686	0	0	0	0	0	0	0	0	0	0	0	0	0	0	0	0	0	0	0	0	0	0	0	0	0	0	0	0	0	0	0	0	0	0	0	0	0	0	0	44	16	12	0	0	0	0	0	0	0
asv-1687	0	0	0	0	0	0	0	0	0	0	0	0	0	0	0	0	0	0	0	0	0	0	0	0	0	0	0	0	0	0	0	0	0	0	0	0	0	0	0	0	0	0	85	2	0	0	0	0	0
asv-1688	0	15	0	0	0	0	0	10	23	0	0	0	0	0	0	0	0	0	0	0	0	0	0	0	0	0	0	23	15	0	0	0	0	0	0	0	0	0	0	0	0	0	0	0	0	0	0	0	0
asv-1689	0	0	12	8	9	0	0	0	16	0	0	0	0	0	0	0	0	0	0	0	0	7	0	0	0	0	0	0	20	0	0	14	0	0	0	0	0	0	0	0	0	0	0	0	0	0	0	0	0
asv-1690	0	0	0	0	0	14	0	0	0	0	0	0	0	0	0	0	0	0	0	11	21	0	0	0	0	0	0	40	0	0	0	0	0	0	0	0	0	0	0	0	0	0	0	0	0	0	0	0	0
asv-1691	0	0	0	0	0	0	0	0	0	0	0	0	0	0	0	0	9	0	0	0	0	0	0	0	0	0	0	0	0	11	0	18	0	0	0	0	0	0	0	0	0	0	23	0	0	25	0	0	0
asv-1692	0	0	0	0	0	0	0	0	0	0	0	0	0	0	0	0	0	0	0	0	0	0	2	0	0	0	0	0	0	5	0	0	0	0	0	5	11	0	0	0	0	0	0	10	0	0	0	0	13
asv-1693	0	0	0	0	0	0	0	0	0	0	0	0	0	0	0	0	0	0	0	0	0	0	0	0	0	0	0	0	0	0	0	0	8	0	0	0	0	0	0	0	0	0	20	0	11	19	0	0	0
asv-1694	0	0	0	0	0	0	0	0	0	0	0	0	0	0	0	0	0	0	0	0	0	0	0	0	0	0	0	0	0	0	0	0	0	0	0	0	0	0	0	0	0	0	0	0	0	0	0	0	0
asv-1695	0	0	0	0	0	0	0	0	0	0	0	0	0	0	0	0	0	0	0	0	0	0	0	0	0	0	0	0	0	0	0	0	0	0	0	0	0	0	0	0	0	0	0	0	0	0	0	0	0
asv-1696	0	0	0	0	0	0	0	0	0	0	0	0	0	0	0	0	0	0	0	0	0	0	0	0	0	0	0	0	0	0	0	0	0	0	0	0	0	0	0	0	0	0	0	0	0	0	0	0	0
asv-1697	0	0	0	0	0	0	0	0	0	0	0	0	0	0	0	0	0	0	0	0	0	0	0	0	0	0	0	0	0	0	0	0	0	0	0	0	0	0	0	0	0	0	0	0	0	0	0	0	0
asv-1698	0	0	0	0	0	0	0	0	0	0	0	0	0	0	0	0	0	0	0	0	0	0	0	0	0	0	0	0	0	0	0	0	0	0	0	0	0	0	0	0	0	0	0	0	0	0	0	0	0
asv-1699	0	0	18	0	0	0	0	0	0	0	0	0	0	0	0	0	0	4	0	0	0	0	0	0	0	0	0	0	1	0	0	5	0	0	0	0	15	0	0	0	0	0	1	7	4	8	0	0	0
asv-1700	0	0	13	0	0	0	0	13	17	13	0	0	0	0	0	0	0	0	2	0	0	0	10	17	0	0	0	0	0	0	0	0	0	0	0	0	0	0	0	0	0	0	0	0	0	0	0	0	0
asv-1701	0	0	0	0	0	0	0	19	0	0	0	0	0	0	0	0	0	0	0	0	0	18	0	14	0	0	9	6	0	0	0	0	0	0	0	0	0	0	0	0	0	0	0	0	0	0	0	0	0
asv-1702	0	0	0	0	0	0	0	0	0	0	40	1	0	0	0	0	0	0	0	0	0	0	0	0	0	0	0	44	0	0	0	0	0	0	0	0	0	0	0	0	0	0	0	0	0	0	0	0	0
asv-1703	0	0	0	0	0	0	0	0	0	0	0	85	0	0	0	0	0	0	0	0	0	0	0	0	0	0	0	0	0	0	0	0	0	0	0	0	0	0	0	0	0	0	0	0	0	0	0	0	0
asv-1704	0	0	0	0	0	0	0	0	0	0	0	0	40	0	0	0	0	0	0	0	0	0	0	0	0	0	35	10	0	0	0	0	0	0	0	0	0	0	0	0	0	0	0	0	0	0	0	0	0
asv-1705	0	0	0	0	0	0	0	0	0	0	0	0	0	0	0	0	0	0	0	0	0	0	0	0	0	0	0	0	0	4	0	0	0	0	0	0	0	0	0	0	0	0	0	0	0	0	0	4	0
asv-1706	0	0	0	0	0	0	0	0	0	0	0	0	0	0	0	0	0	0	0	0	0	0	0	0	0	0	0	0	0	0	0	0	0	17	0	32	0	0	0	0	0	0	0	0	0	0	0	0	33
asv-1707	0	0	0	0	0	0	0	0	0	0	0	0	0	0	0	0	0	0	0	0	0	0	0	0	0	0	0	0	0	0	0	0	0	0	0	0	0	17	8	12	9	0	0	0	0	0	0	0	0
asv-1708	0	0	0	0	0	0	0	0	0	0	0	0	0	0	0	0	0	0	0	0	0	0	0	0	0	0	0	0	0	0	0	0	0	0	0	0	0	0	0	32	21	0	0	0	0	0	0	0	0
asv-1709	0	0	0	0	0	0	0	0	0	0	0	0	0	0	0	0	0	0	0	0	0	0	0	0	0	0	0	0	0	0	0	0	0	0	0	0	0	0	0	0	27	0	0	0	0	0	0	0	0
asv-1710	0	44	40	0	0	0	0	0	0	0	0	0	0	0	0	0	0	0	0	0	0	0	0	0	0	0	0	0	0	0	0	0	0	0	0	0	0	0	0	0	0	0	0	0	0	0	0	0	0
asv-1711	0	23	35	0	0	0	0	0	0	0	0	0	0	0	0	0	26	0	0	0	0	0	0	0	0	0	0	0	0	0	0	0	0	0	0	0	0	0	0	0	0	0	0	0	0	0	0	0	0
asv-1712	0	14	8	0	10	0	0	0	0	0	0	0	0	0	0	11	24	0	17	0	0	0	0	0	0	0	0	0	0	0	0	0	0	0	0	0	0	0	0	0	0	0	0	0	0	0	0	0	0
asv-1713	0	1	7	1	2	2	0	1	1	2	0	0	1	0	0	4	14	12	4	2	9	2	3	2	0	0	5	9	0	0	0	0	0	0	0	0	0	0	0	0	0	0	0	0	0	0	0	0	0
asv-1714	0	0	0	0	0	0	0	11	11	0	0	0	0	0	0	15	0	0	9	0	0	15	11	0	0	0	0	0	0	0	0	0	0	0	0	0	0	0	0	0	0	0	0	0	0	0	0	0	0
asv-1715	0	0	0	0	0	0	0	0	0	0	0	42	8	0	34	0	0	0	0	0	0	0	0	0	0	0	0	0	0	0	0	0	0	0	0	0	0	0	0	0	0	0	0	0	0	0	0	0	0
asv-1716	0	0	0	0	0	0	0	0	0	0	0	0	0	0	0	0	0	0	0	0	0	0	0	0	0	0	0	0	8	56	0	4	0	0	0	0	16	0	0	0	0	0	0	0	0	0	0	0	0
asv-1717	0	0	0	0	0	0	0	0	0	0	0	0	0	0	0	0	0	0	0	0	0	0	0	0	0	0	0	0	6	0	0	0	12	0	0	0	7	0	0	28	0	31	0	0	0	0	0	0	0
asv-1718	0	0	0	0	0	0	0	0	0	0	0	0	0	0	0	0	0	0	0	0	0	0	0	0	0	0	0	0	0	0	0	0	0	0	0	30	0	0	0	0	0	0	0	0	0	0	0	0	0
asv-1719	0	0	0	0	0	0	0	0	0	0	0	0	0	0	0	0	0	0	0	0	0	0	0	0	0	0	0	0	0	0	0	0	0	0	0	0	0	41	29	0	0	0	0	0	0	0	0	0	14
asv-1720	0	30	20	0	14	0	0	0	0	19	0	0	0	0	0	0	0	0	0	0	0	0	0	0	0	0	0	0	0	0	0	0	0	0	0	0	0	0	0	0	0	0	0	0	0	0	0	0	0
asv-1721	0	16	0	0	0	0	0	0	0	0	0	0	0	0	0	0	0	0	0	0	0	0	0	0	0	0	12	11	0	0	0	0	0	0	0	0	0	0	0	0	0	0	0	0	0	0	0	0	0
asv-1722	0	0	12	5	8	0	0	0	17	9	0	0	0	0	0	0	22	10	0	0	0	0	0	0	0	0	0	0	0	0	0	0	0	0	0	0	0	0	0	0	0	0	0	0	0	0	0	0	0
asv-1723	0	0	10	0	0	0	0	7	13	11	0	0	0	0	0	0	18	0	0	0	0	0	0	20	0	0	0	0	0	0	2	2	0	0	0	0	0	0	0	0	0	0	0	0	0	0	0	0	0
asv-1724	0	0	0	0	0	0	0	0	0	0	0	0	12	0	0	0	0	0	0	0	0	0	0	0	0	0	0	0	0	0	0	0	15	0	0	0	0	0	0	0	0	56	0	0	0	0	0	0	0
asv-1725	0	0	0	0	0	0	0	0	0	0	0	0	0	0	0	0	0	0	0	0	0	0	0	0	0	0	0	0	18	20	13	16	0	0	0	0	0	0	0	0	0	0	6	0	10	0	0	0	0
asv-1726	0	0	0	0	0	0	0	0	0	0	0	0	0	0	0	0	0	0	0	0	0	0	0	0	0	0	0	0	0	0	0	0	20	0	0	0	0	0	0	0	0	63	0	0	0	0	0	0	0
asv-1727	0	0	0	0	0	0	0	0	0	0	0	0	0	0	0	0	0	0	0	0	0	0	0	0	0	0	0	0	0	0	0	0	0	0	0	0	0	0	0	46	37	0	0	0	0	0	0	0	0
asv-1728	0	0	0	0	0	0	0	0	0	0	0	0	0	0	0	0	0	0	0	0	0	0	0	0	0	0	0	0	0	0	0	0	0	0	0	0	0	0	0	0	0	0	0	0	0	0	0	0	0
asv-1729	0	0	0	0	0	0	0	0	0	0	0	0	0	0	0	0	0	0	0	0	0	0	0	0	0	0	0	0	0	0	0	0	0	0	0	0	0	0	0	0	0	0	0	0	0	0	0	0	0
asv-1730	0	29	0	0	22	0	0	0	16	0	0	0	0	0	0	0	0	15	0	0	0	0	0	0	0	0	0	0	0	0	0	0	0	0	0	0	0	0	0	0	0	0	0	0	0	0	0	0	0
asv-1731	0	26	0	0	0	0	0	0	0	0	0	0	0	0	0	26	0	0	0	0	0	0	0	0	0	0	0	0	0	24	0	0	0	0	0	0	0	0	0	0	0	0	6	0	0	0	0	0	0
asv-1732	0	10	0	0	0	0	0	0	0	0	0	0	0	0	0	14	20	31	7	0	0	0	0	0	0	0	0	0	0	0	0	0	0	0	0	0	0	0	0	0	0	0	0	0	0	0	0	0	0
asv-1733	0	0	0	0	0	0	0	22	0	0	0	0	0	0	0	0	0	0	0	0	0	31	20	0	0	0	0	0	0	0	0	0	0	0	0	9	0	0	0	0	0	0	0	0	0	0	0	0	0
asv-1734	0	0	0	0	0	0	0	0	0	0	0	0	0	0	0	0	0	0	0	0	0	0	0	0	0	0	0	0	25	46	0	11	0	0	0	0	0	0	0	0	0	0	0	0	0	0	0	0	0
asv-1735	0	0	0	0	0	0	0	0	0	0	0	0	0	0	0	0	0	0	0	0	0	0	0	0	0	0	0	0	0	0	0	0	0	24	0	0	17	0	0	0	0	0	0	0	0	0	0	41	0
asv-1736	0	0	0	0	0	0	0	0	0	0	0	0	0	0	0	0	0	0	0	0	0	0	0	0	0	0	0	0	0	0	0	0	0	0	0	0	0	0	0	0	0	16	0	8	0	0	15	0	24
asv-1737	0	0	0	0	0	0	0	0	0	0	0	0	0	0	0	0	0	0	0	0	0	0	0	0	0	0	0	0	0	0	0	0	0	0	0	0	0	0	0	0	0	2	0	0	0	0	0	0	0
asv-1738	0	0	0	0	0	0	0	0	0	0	0	0	0	0	0	0	0	0	0	0	0	0	0	0	0	0	0	0	0	0	0	0	0	0	0	0	0	0	0	0	0	0	0	0	0	0	0	0	0
asv-1739	0	0	0	0	0	0	0	0	0	0	0	0	0	0	0	0	0	0	0	0	0	0	0	0	0	0	0	0	0	0	0	0	0	0	0	0	0	0	0	0	0	0	0	0	0	0	0	0	0
asv-1740	0	0	0	0	0	0	0	0	0	0	0	0	0	0	0	0	0	0	0	0	0	0	0	0	0	0	0	0	0	0	0	0	0	0	0	0	0	0	0	0	0	0	0	0	0	0	0	0	0
asv-1741	0	23	0	5	0	0	0	0	0	0	0	0	0	0	0	18	16	0	19	0	0	0	0	0	0	0	0	0	0	0	0	0	0	0	0	0	0	0	0	0	0	0	0	0	0	0	0	0	0
asv-1742	0	0	0	0	0	10	0	0	0	0	0	0	0	7	0	0	0	0	0	11	14	16	0	0	0	0	0	23	0	0	0	0	0	0	0	0	0	0	0	0	0	0	0	0	0	0	0	0	0
asv-1743	0	0	0	0	0	0	0	0	0	0	0	0	0	19	0	0	0	0	0	0	16	0	0	0	0	0	0	38	0	0	0	0	0	0	0	0	0	0	0	0	0	8	0	0	0	0	0	0	0
asv-1744	0	0	0	0	0	0	0	0	0	0	0	0	0	0	0	14	31	15	21	0	0	0	0	0	0	0	0	0	0	0	0	0	0	0	0	0	0	0	0	0	0	0	0	0	0	0	0	0	0
asv-1745	0	0	0	0	0	0	0	0	0	0	0	0	0	0	0	0	0	0	0	0	0	0	0	0	0	0	0	0	0	15	0	3	0	0	0	0	5	0	0	0	0	0	0	0	0	0	0	20	31
asv-1746	0	0	0	0	0	0	0	0	0	0	0	0	0	0	0	0	0	0	0	0	0	0	0	0	0	0	0	0	0	0	0	18	0	0	0	0	0	0	0	0	0	0	0	0	0	0	0	0	21
asv-1747	0	0	0	0	0	0	0	0	0	0	0	0	0	0	0	0	0	0	0	0	0	0	0	0	0	0	0	0	0	0	0	0	8	0	0	11	20	0	0	0	0	0	0	12	0	11	0	0	0
asv-1748	0	0	0	0	0	0	0	0	0	0	0	0	0	0	0	0	0	0	0	0	0	0	0	0	0	0	0	0	0	0	0	0	0	14	12	19	0	0	0	0	0	0	0	0	0	0	0	0	10
asv-1749	0	0	0	0	0	0	0	0	0	0	0	0	0	0	0	0	0	0	0	0	0	0	0	0	0	0	0	0	0	0	0	0	0	0	0	0	0	0	0	0	0	0	26	12	15	28	0	0	0
asv-1750	0	0	0	0	0	0	0	0	0	0	0	0	0	0	0	0	0	0	0	0	0	0	0	0	0	0	0	0	0	0	0	0	0	0	0	0	0	0	0	0	0	0	0	0	0	81	0	0	0
asv-1751	0	0	0	0	0	0	0	0	0	0	0	0	0	0	0	0	0	0	0	0	0	0	0	0	0	0	0	0	0	0	0	0	0	0	0	0	0	0	0	0	0	0	0	0	0	0	0	0	0
asv-1752	0	22	0	0	0	0	0	0	0	0	0	0	0	0	0	51	0	0	7	0	0	0	0	0	0	0	0	0	0	0	0	0	0	0	0	0	0	0	0	0	0	0	0	0	0	0	0	0	0
asv-1753	0	0	0	0	0	14	0	0	0	0	0	0	0	14	0	0	0	0	0	0	0	0	0	0	0	0	0	0	0	14	0	0	13	6	7	0	0	0	0	0	0	12	0	0	0	0	0	0	0
asv-1754	0	0	0	0	0	0	45	35	0	0	0	0	0	0	0	0	0	0	0	0	0	0	0	0	0	0	0	0	0	0	0	0	0	0	0	0	0	0	0	0	0	0	0	0	0	0	0	0	0
asv-1755	0	0	0	0	0	0	7	0	0	0	0	0	0	0	0	0	0	0	0	0	0	0	0	0	0	0	0	0	6	0	0	0	0	0	0	0	15	0	0	0	0	0	8	0	0	0	2	18	13
asv-1756	0	0	0	0	0	0	0	0	0	5	0	0	0	7	0	0	0	0	0	12	21	0	0	0	0	0	4	14	0	0	0	0	14	3	0	0	0	0	0	0	0	0	0	0	0	0	0	0	0
asv-1757	0	0	0	0	0	0	0	0	0	0	0	66	14	0	0	0	0	0	0	0	0	0	0	0	0	0	0	0	0	0	0	0	0	0	0	0	0	0	0	0	0	0	0	0	0	0	0	0	0
asv-1758	0	0	0	0	0	0	0	0	0	0	0	0	0	0	0	0	0	0	0	0	0	0	0	0	0	0	0	0	0	0	0	0	0	0	0	0	0	25	0	0	0	0	0	0	0	0	0	0	0
asv-1759	0	0	0	0	0	0	0	0	0	0	0	0	0	0	0	0	0	0	0	0	0	0	0	0	0	0	0	0	0	0	0	0	0	0	0	0	0	0	0	0	0	0	0	0	0	0	0	0	63
asv-1760	0	0	0	0	0	0	0	0	0	0	0	0	0	0	0	0	0	0	0	0	0	0	0	0	0	0	0	0	0	0	0	0	0	0	0	0	0	0	0	0	0	0	0	0	0	0	0	0	0
asv-1761	0	0	0	0	0	0	0	0	0	0	0	0	0	0	0	0	0	0	0	0	0	0	0	0	0	0	0	0	0	0	0	0	0	0	0	0	0	0	0	0	0	0	0	0	0	0	0	0	0
asv-1762	0	0	0	0	0	0	0	0	0	0	0	0	0	0	0	0	0	0	0	0	0	0	0	0	0	0	0	0	0	0	0	0	0	0	0	0	0	0	0	0	0	0	0	0	0	0	0	0	0
asv-1763	0	0	0	0	0	0	0	0	0	0	0	0	0	0	0	0	0	0	0	0	0	0	0	0	0	0	0	0	0	0	0	0	0	0	0	0	0	0	0	0	0	0	0	0	0	0	0	0	0
asv-1764	0	16	0	0	8	0	0	1	0	19	0	0	0	0	0	13	6	14	0	2	0	0	0	0	0	0	0	0	0	0	0	0	0	0	0	0	0	0	0	0	0	0	0	0	0	0	0	0	0
asv-1765	0	0	0	0	0	4	0	25	14	5	0	0	16	0	0	0	0	0	0	0	0	0	0	0	0	0	0	15	0	0	0	0	0	0	0	0	0	0	0	0	0	0	0	0	0	0	0	0	0
asv-1766	0	0	0	0	0	0	0	0	0	0	0	0	0	0	0	25	37	17	0	0	0	0	0	0	0	0	0	0	0	0	0	0	0	0	0	0	0	0	0	0	0	0	0	0	0	0	0	0	0
asv-1767	0	0	0	0	0	0	0	0	0	0	0	0	0	0	0	0	0	0	0	0	0	0	0	0	0	0	0	0	0	0	0	0	0	0	0	0	0	8	0	0	0	0	0	0	0	0	0	0	0
asv-1768	0	0	0	0	0	0	0	0	0	0	0	0	0	0	0	0	0	0	0	0	0	0	0	0	0	0	0	0	0	0	0	0	0	0	0	0	0	0	0	0	0	0	0	0	0	0	0	0	0
asv-1769	0	0	0	0	0	0	0	0	0	0	0	0	0	0	0	0	0	0	0	0	0	0	0	0	0	0	0	0	0	0	0	0	0	0	0	0	0	0	0	0	0	0	0	0	0	0	0	0	0
asv-1770	11	0	0	0	0	0	0	0	0	0	0	45	0	22	0	0	0	0	0	0	0	0	0	0	0	0	0	0	0	0	0	0	0	0	0	0	0	0	0	0	0	0	0	0	0	0	0	0	0
asv-1771	0	16	21	7	0	0	0	0	10	0	0	0	0	0	0	10	9	0	0	0	0	5	0	0	0	0	0	0	0	0	0	0	0	0	0	0	0	0	0	0	0	0	0	0	0	0	0	0	0
asv-1772	0	13	0	0	8	9	11	0	0	0	0	0	0	0	0	0	0	0	0	0	0	0	0	0	0	0	0	0	0	0	0	0	37	0	0	0	0	0	0	0	0	0	0	0	0	0	0	0	0
asv-1773	0	10	0	7	0	0	0	0	6	0	0	0	0	0	0	0	18	14	0	0	12	11	0	0	0	0	0	0	0	0	0	0	0	0	0	0	0	0	0	0	0	0	0	0	0	0	0	0	0
asv-1774	0	0	0	0	0	0	13	17	23	17	0	8	0	0	0	0	0	0	0	0	0	0	0	0	0	0	0	0	0	0	0	0	0	0	0	0	0	0	0	0	0	0	0	0	0	0	0	0	0
asv-1775	0	0	0	0	0	0	0	0	0	0	0	0	0	0	0	0	9	0	10	0	0	0	0	0	0	0	0	0	0	0	0	0	0	0	0	0	0	0	0	0	0	0	0	0	0	0	0	0	0
asv-1776	0	0	0	0	0	0	0	0	0	0	0	0	0	0	0	0	0	0	0	12	0	0	0	0	0	0	0	0	0	0	0	0	33	0	0	0	0	0	0	0	16	0	0	0	0	0	17	0	0
asv-1777	0	0	0	0	0	0	0	0	0	0	0	0	0	0	0	0	0	0	0	0	0	0	0	0	0	0	0	0	0	12	0	0	0	0	5	10	10	0	0	0	0	0	0	0	0	0	0	11	30
asv-1778	0	0	0	0	0	0	0	0	0	0	0	0	0	0	0	0	0	0	0	0	0	0	0	0	0	0	0	0	0	0	0	0	0	0	0	0	0	0	0	0	0	0	0	0	0	0	0	0	0
asv-1779	0	0	0	0	0	0	0	0	0	0	0	0	0	0	0	0	0	0	0	0	0	0	0	0	0	0	0	0	0	0	0	0	0	0	0	0	0	0	0	0	0	0	0	0	0	0	0	0	0
asv-1780	0	20	31	0	26	0	0	0	0	0	0	0	0	0	0	0	0	0	0	0	0	0	0	0	0	0	0	0	0	0	0	0	0	0	0	0	0	0	0	0	0	0	0	0	0	0	0	0	0
asv-1781	0	0	0	0	0	0	0	16	13	7	0	0	0	0	0	0	0	0	0	0	8	27	0	0	0	0	0	0	0	0	0	4	0	0	0	0	0	0	0	0	0	0	2	0	0	0	0	0	0
asv-1782	0	0	0	0	0	0	0	0	0	0	0	0	0	0	0	0	0	0	0	0	10	0	0	0	0	0	0	3	0	0	0	0	0	0	2	0	0	0	0	0	0	0	0	0	6	0	0	0	0
asv-1783	0	0	0	0	0	0	0	0	0	0	0	0	0	0	0	0	0	0	0	0	0	8	0	0	0	0	0	0	0	0	0	0	0	0	10	0	19	0	0	0	0	0	0	0	0	0	16	11	0
asv-1784	0	0	0	0	0	0	0	0	0	0	0	0	0	0	0	0	0	0	0	0	0	0	0	0	0	0	0	0	10	0	0	0	0	0	0	0	0	0	0	0	0	0	22	0	0	45	0	0	0
asv-1785	0	0	0	0	0	0	0	0	0	0	0	0	0	0	0	0	0	0	0	0	0	0	0	0	0	0	0	0	0	18	0	0	0	0	20	0	0	0	0	0	0	0	0	0	0	0	0	0	0
asv-1786	0	0	0	0	0	0	0	0	0	0	0	0	0	0	0	0	0	0	0	0	0	0	0	0	0	0	0	0	0	0	48	29	0	0	0	0	0	0	0	0	0	0	0	0	0	0	0	0	0
asv-1787	0	0	0	0	0	0	0	0	0	0	0	0	0	0	0	0	0	0	0	0	0	0	0	0	0	0	0	0	0	0	14	43	0	0	0	0	20	0	0	0	0	0	0	0	0	0	0	0	0
asv-1788	0	0	0	0	0	0	0	0	0	0	0	0	0	0	0	0	0	0	0	0	0	0	0	0	0	0	0	0	0	0	0	0	0	0	0	0	0	0	0	22	0	0	0	0	0	0	0	0	0
asv-1789	0	0	0	0	0	0	0	0	0	0	0	0	0	0	0	0	0	0	0	0	0	0	0	0	0	0	0	0	0	0	0	0	0	0	0	0	0	0	0	0	13	0	0	0	0	0	0	0	0
asv-1790	0	0	0	0	0	0	0	0	0	0	0	0	0	0	0	0	0	0	0	0	0	0	0	0	0	0	0	0	0	0	0	0	0	0	0	0	0	0	0	0	0	0	0	0	0	0	0	0	0
asv-1791	0	0	26	0	0	0	0	2	0	0	0	0	0	0	0	0	0	0	15	0	0	0	0	0	0	0	0	0	0	0	0	5	0	0	0	1	0	0	0	0	6	0	0	0	0	0	0	0	0
asv-1792	0	0	0	0	16	0	0	0	44	16	0	0	0	0	0	0	0	0	0	0	0	0	0	0	0	0	0	0	0	0	0	0	0	0	0	0	0	0	0	0	0	0	0	0	0	0	0	0	0
asv-1793	0	0	0	0	0	0	0	0	0	0	0	76	0	0	0	0	0	0	0	0	0	0	0	0	0	0	0	0	0	0	0	0	0	0	0	0	0	0	0	0	0	0	0	0	0	0	0	0	0
asv-1794	0	0	0	0	0	0	0	0	0	0	0	0	54	0	0	0	0	0	0	0	0	0	0	0	0	0	22	0	0	0	0	0	0	0	0	0	0	0	0	0	0	0	0	0	0	0	0	0	0
asv-1795	0	0	0	0	0	0	0	0	0	0	0	0	0	5	0	0	0	0	0	0	0	0	0	0	0	0	0	0	0	0	0	0	0	0	0	0	0	0	0	0	0	0	0	0	0	0	28	27	0
asv-1796	0	0	0	0	0	0	0	0	0	0	0	0	0	0	0	0	0	34	0	0	0	0	0	0	0	0	9	33	0	0	0	0	0	0	0	0	0	0	0	0	0	0	0	0	0	0	0	0	0
asv-1797	0	0	0	0	0	0	0	0	0	0	0	0	0	0	0	0	0	0	0	0	20	0	0	0	0	0	0	0	0	16	0	0	0	0	0	0	0	0	0	0	0	0	0	0	0	0	0	0	0
asv-1798	0	0	0	0	0	0	0	0	0	0	0	0	0	0	0	0	0	0	0	0	10	0	0	0	0	0	0	0	0	0	0	0	0	0	0	0	0	0	0	0	7	0	0	0	0	0	0	0	0
asv-1799	0	0	0	0	0	0	0	0	0	0	0	0	0	0	0	0	0	0	0	0	0	0	0	0	0	0	0	0	0	5	0	0	0	0	0	8	0	0	0	1	0	0	0	0	0	0	0	0	0
asv-1800	0	0	0	0	0	0	0	0	0	0	0	0	0	0	0	0	0	0	0	0	0	0	0	0	0	0	0	0	0	0	0	0	0	15	0	25	12	0	0	0	0	0	0	0	0	0	0	11	10
asv-1801	0	0	0	0	0	0	0	0	0	0	0	0	0	0	0	0	0	0	0	0	0	0	0	0	0	0	0	0	0	0	0	0	0	0	0	0	0	0	0	59	0	17	0	0	0	0	0	0	0
asv-1802	0	30	11	0	0	0	0	0	0	0	0	0	0	0	0	14	11	9	0	0	0	0	0	0	0	0	0	0	0	0	0	0	0	0	0	0	0	0	0	0	0	0	0	0	0	0	0	0	0
asv-1803	0	0	12	11	0	0	0	0	0	0	0	0	0	0	0	0	16	0	0	0	0	0	0	25	0	0	0	0	0	0	0	0	0	0	0	0	0	0	0	0	0	0	0	0	0	0	0	0	11
asv-1804	0	0	0	5	0	0	0	0	0	0	0	0	0	0	0	17	15	20	10	0	0	0	0	8	0	0	0	0	0	0	0	0	0	0	0	0	0	0	0	0	0	0	0	0	0	0	0	0	0
asv-1805	0	0	0	0	0	6	4	4	6	0	0	0	0	0	0	0	0	0	0	0	7	0	0	0	0	0	0	32	0	2	0	0	7	0	0	0	0	0	0	0	5	0	0	0	0	0	2	0	0
asv-1806	0	0	0	0	0	0	0	0	0	0	20	0	0	0	25	0	0	0	0	0	0	0	0	0	30	0	0	0	0	0	0	0	0	0	0	0	0	0	0	0	0	0	0	0	0	0	0	0	0
asv-1807	0	0	0	0	0	0	0	0	0	0	0	0	0	0	0	0	0	0	0	0	0	0	0	0	0	0	0	0	0	0	0	0	0	0	0	0	0	0	21	11	0	0	0	0	0	0	0	0	0
asv-1808	0	0	0	0	0	0	0	0	0	0	0	0	0	0	0	0	0	0	0	0	0	0	0	0	0	0	0	0	0	0	0	0	0	0	0	0	0	0	0	0	0	43	0	0	0	0	0	0	0
asv-1809	0	0	0	0	0	0	0	0	0	0	0	0	0	0	0	0	0	0	0	0	0	0	0	0	0	0	0	0	0	0	0	0	0	0	0	0	0	0	0	0	0	0	0	0	0	0	0	0	0
asv-1810	0	30	0	8	0	0	0	4	0	0	0	0	0	0	0	0	14	18	0	0	0	0	0	0	0	0	0	0	0	0	0	0	0	0	0	0	0	0	0	0	0	0	0	0	0	0	0	0	0
asv-1811	0	0	43	0	0	0	0	0	0	0	0	0	0	0	0	0	0	0	0	0	0	0	0	0	0	0	0	23	0	0	0	0	0	0	0	0	0	0	0	0	0	0	0	0	0	0	0	0	0
asv-1812	0	0	10	0	0	0	0	6	16	9	0	0	0	0	0	0	13	0	0	0	0	8	5	7	0	0	0	0	0	0	0	0	0	0	0	0	0	0	0	0	0	0	0	0	0	0	0	0	0
asv-1813	0	0	4	0	0	0	0	0	4	0	0	0	0	0	0	0	8	5	0	0	0	0	0	7	0	0	0	0	0	0	0	0	0	0	0	0	0	0	0	0	0	0	0	0	0	0	0	0	0
asv-1814	0	0	0	0	0	0	0	22	14	15	0	0	0	0	0	0	0	0	0	0	23	0	0	0	0	0	0	0	0	0	0	0	0	0	0	0	0	0	0	0	0	0	0	0	0	0	0	0	0
asv-1815	0	0	0	0	0	0	0	3	0	0	0	4	5	0	0	0	0	0	0	0	0	0	0	0	0	0	11	19	0	0	0	0	0	4	0	8	0	0	0	0	0	20	0	0	0	0	0	0	0
asv-1816	0	0	0	0	0	0	0	0	0	0	0	0	0	0	74	0	0	0	0	0	0	0	0	0	0	0	0	0	0	0	0	0	0	0	0	0	0	0	0	0	0	0	0	0	0	0	0	0	0
asv-1817	0	0	0	0	0	0	0	0	0	0	0	0	0	0	0	74	0	0	0	0	0	0	0	0	0	0	0	0	0	0	0	0	0	0	0	0	0	0	0	0	0	0	0	0	0	0	0	0	0
asv-1818	0	0	0	0	0	0	0	0	0	0	0	0	0	0	0	0	0	0	0	0	0	0	0	0	0	0	0	35	0	25	0	0	0	0	0	0	14	0	0	0	0	0	0	0	0	0	0	0	0
asv-1819	0	0	0	0	0	0	0	0	0	0	0	0	0	0	0	0	0	0	0	0	0	0	0	0	0	0	0	0	0	0	0	0	65	0	0	0	0	0	0	0	0	0	0	0	0	0	9	0	0
asv-1820	0	0	0	0	0	0	0	0	0	0	0	0	0	0	0	0	0	0	0	0	0	0	0	0	0	0	0	0	0	0	0	0	10	0	16	0	0	0	0	8	0	0	0	0	0	0	0	21	19
asv-1821	0	0	0	0	0	0	0	0	0	0	0	0	0	0	0	0	0	0	0	0	0	0	0	0	0	0	0	0	0	0	0	0	0	0	0	0	0	0	20	0	15	0	0	0	0	0	0	0	0
asv-1822	0	0	0	0	0	0	0	0	0	0	0	0	0	0	0	0	0	0	0	0	0	0	0	0	0	0	0	0	0	0	0	0	0	0	0	0	0	0	0	0	6	0	10	0	18	22	0	0	0
asv-1823	0	0	0	0	0	0	0	0	0	0	0	0	0	0	0	0	0	0	0	0	0	0	0	0	0	0	0	0	0	0	0	0	0	0	0	0	0	0	0	0	0	0	35	14	0	25	0	0	0
asv-1824	0	0	0	0	0	0	0	0	0	0	0	0	0	0	0	0	0	0	0	0	0	0	0	0	0	0	0	0	0	0	0	0	0	0	0	0	0	0	0	0	0	0	0	0	0	0	0	0	0
asv-1825	0	0	0	0	0	0	0	0	0	0	0	0	0	0	0	0	0	0	0	0	0	0	0	0	0	0	0	0	0	0	0	0	0	0	0	0	0	0	0	0	0	0	0	0	0	0	0	0	0
asv-1826	0	0	18	16	0	0	0	0	34	0	0	0	0	0	0	0	0	0	0	0	0	5	0	0	0	0	0	0	0	0	0	0	0	0	0	0	0	0	0	0	0	0	0	0	0	0	0	0	0
asv-1827	0	0	0	0	0	7	0	0	0	0	0	0	12	0	0	0	0	0	0	0	0	0	0	0	0	0	36	18	0	0	0	0	0	0	0	0	0	0	0	0	0	0	0	0	0	0	0	0	0
asv-1828	0	0	0	0	0	0	0	16	0	0	0	0	0	0	0	0	0	0	0	0	0	0	0	0	0	0	0	0	0	0	10	0	0	22	13	12	0	0	0	0	0	0	0	0	0	0	0	0	0
asv-1829	0	0	0	0	0	0	0	0	12	0	0	44	15	0	0	0	0	0	0	0	0	0	2	0	0	0	0	0	0	0	0	0	0	0	0	0	0	0	0	0	0	0	0	0	0	0	0	0	0
asv-1830	0	0	0	0	0	0	0	0	0	0	0	48	0	6	0	0	0	0	0	0	0	0	0	0	0	0	19	0	0	0	0	0	0	0	0	0	0	0	0	0	0	0	0	0	0	0	0	0	0
asv-1831	0	0	0	0	0	0	0	0	0	0	0	0	18	0	0	0	0	0	0	0	0	0	0	0	0	0	12	0	0	0	0	0	12	0	0	0	0	0	0	0	0	16	0	0	0	0	0	0	0
asv-1832	0	0	0	0	0	0	0	0	0	0	0	0	0	0	0	0	0	0	0	0	0	0	0	0	0	0	0	29	0	0	0	0	12	26	0	0	0	0	0	0	0	0	0	0	0	0	0	0	0
asv-1833	0	0	0	0	0	0	0	0	0	0	0	0	0	0	0	0	0	0	0	0	0	0	0	0	0	0	0	0	4	0	0	0	0	0	0	0	0	0	0	0	0	0	14	0	11	9	0	0	21
asv-1834	0	0	0	0	0	0	0	0	0	0	0	0	0	0	0	0	0	0	0	0	0	0	0	0	0	0	0	0	0	0	0	0	0	0	0	0	0	0	0	0	0	0	0	0	0	0	0	0	0
asv-1835	0	0	0	0	0	0	0	0	0	0	0	0	0	0	0	0	0	0	0	0	0	0	0	0	0	0	0	0	0	0	0	0	0	0	0	0	0	0	0	0	0	0	0	0	0	0	0	0	0
asv-1836	0	0	0	0	0	0	0	0	0	0	0	0	0	0	0	0	0	0	0	0	0	0	0	0	0	0	0	0	0	0	0	0	0	0	0	0	0	0	0	0	0	0	0	0	0	0	0	0	0
asv-1837	0	0	0	0	0	18	0	11	0	0	0	0	0	16	0	0	0	0	0	0	12	0	0	0	0	0	0	15	0	0	0	0	0	0	0	0	0	0	0	0	0	0	0	0	0	0	0	0	0
asv-1838	0	0	0	0	0	0	0	11	0	0	0	0	0	0	0	0	0	0	0	0	0	0	0	0	0	0	0	0	6	12	0	0	0	11	22	10	0	0	0	0	0	0	0	0	0	0	0	0	0
asv-1839	0	0	0	0	0	0	0	0	0	0	0	5	0	0	0	0	0	0	0	0	0	0	0	0	0	0	0	0	0	0	0	0	0	0	11	0	0	0	0	0	0	0	0	0	0	0	0	0	0
asv-1840	0	0	0	0	0	0	0	0	0	0	0	0	0	0	0	0	0	0	0	0	0	0	0	0	0	0	0	35	0	0	0	0	0	0	0	0	0	0	0	0	0	0	0	0	0	0	0	0	0
asv-1841	0	0	0	0	0	0	0	0	0	0	0	0	0	0	0	0	0	0	0	0	0	0	0	0	0	0	0	0	0	14	0	0	0	0	0	0	0	0	0	0	0	0	18	0	0	0	0	0	0
asv-1842	0	0	0	0	0	0	0	0	0	0	0	0	0	0	0	0	0	0	0	0	0	0	0	0	0	0	0	0	0	0	0	0	0	0	0	0	0	21	51	0	0	0	0	0	0	0	0	0	0
asv-1843	0	0	0	0	0	0	0	0	0	0	0	0	0	0	0	0	0	0	0	0	0	0	0	0	0	0	0	0	0	0	0	0	0	0	0	0	0	0	36	36	0	0	0	0	0	0	0	0	0
asv-1844	0	0	0	0	0	0	0	0	0	0	0	0	0	0	0	0	0	0	0	0	0	0	0	0	0	0	0	0	0	0	0	0	0	0	0	0	0	0	0	0	0	0	0	0	0	0	0	0	0
asv-1845	0	2	0	0	1	0	0	0	1	0	0	0	0	0	0	0	1	1	1	0	1	0	0	0	0	0	0	1	0	0	0	0	0	0	0	0	0	0	0	0	0	0	0	0	0	0	0	0	0
asv-1846	0	0	0	11	0	0	0	0	0	0	0	0	24	0	0	0	13	0	0	0	0	0	0	0	0	0	14	0	0	9	0	0	0	0	0	0	0	0	0	0	0	0	0	0	0	0	0	0	0
asv-1847	0	0	0	0	0	0	0	0	0	0	0	71	0	0	0	0	0	0	0	0	0	0	0	0	0	0	0	0	0	0	0	0	0	0	0	0	0	0	0	0	0	0	0	0	0	0	0	0	0
asv-1848	0	0	0	0	0	0	0	0	0	0	0	25	0	0	0	0	0	0	0	0	0	0	0	0	0	0	0	0	0	0	0	0	0	0	0	0	0	0	0	0	0	0	0	0	0	0	0	0	0
asv-1849	0	0	0	0	0	0	0	0	0	0	0	0	42	29	0	0	0	0	0	0	0	0	0	0	0	0	0	0	0	0	0	0	0	0	0	0	0	0	0	0	0	0	0	0	0	0	0	0	0
asv-1850	0	0	0	0	0	0	0	0	0	0	0	0	0	0	0	27	0	29	0	0	0	0	0	0	0	0	0	0	0	0	0	0	0	0	0	0	0	0	0	0	0	0	0	0	0	15	0	0	0
asv-1851	0	0	0	0	0	0	0	0	0	0	0	0	0	0	0	0	0	24	0	0	13	0	13	0	0	0	0	0	0	0	0	0	0	0	0	0	0	0	0	0	0	0	0	0	0	0	0	0	0
asv-1852	0	0	0	0	0	0	0	0	0	0	0	0	0	0	0	0	0	0	0	0	0	0	0	0	0	0	0	0	2	23	0	16	0	0	0	0	0	0	0	0	0	0	27	0	0	3	0	0	0
asv-1853	0	0	0	0	0	0	0	0	0	0	0	0	0	0	0	0	0	0	0	0	0	0	0	0	0	0	0	0	0	0	0	0	27	0	0	0	0	0	0	0	4	30	0	0	0	0	0	0	0
asv-1854	0	0	0	0	0	0	0	0	0	0	0	0	0	0	0	0	0	0	0	0	0	0	0	0	0	0	0	0	0	0	0	0	0	0	0	0	0	0	0	0	52	19	0	0	0	0	0	0	0
asv-1855	0	0	0	0	0	0	0	0	0	0	0	0	0	0	0	0	0	0	0	0	0	0	0	0	0	0	0	0	0	0	0	0	0	0	0	0	0	0	0	0	0	0	12	0	0	59	0	0	0
asv-1856	0	0	0	0	0	0	0	0	0	0	0	0	0	0	0	0	0	0	0	0	0	0	0	0	0	0	0	0	0	0	0	0	0	0	0	0	0	0	0	0	0	0	0	0	0	0	0	0	0
asv-1857	0	18	0	7	15	0	0	0	0	0	0	0	0	0	0	15	8	0	7	0	0	0	0	0	0	0	0	0	0	0	0	0	0	0	0	0	0	0	0	0	0	0	0	0	0	0	0	0	0
asv-1858	0	5	0	0	0	0	0	7	0	0	0	0	0	7	0	0	15	5	0	0	21	10	0	0	0	0	0	0	0	0	0	0	0	0	0	0	0	0	0	0	0	0	0	0	0	0	0	0	0
asv-1859	0	0	24	0	0	0	0	0	0	0	0	0	0	0	0	0	6	9	12	0	0	0	19	0	0	0	0	0	0	0	0	0	0	0	0	0	0	0	0	0	0	0	0	0	0	0	0	0	0
asv-1860	0	0	0	0	0	0	19	11	0	0	0	0	0	0	0	0	0	0	0	0	34	0	0	0	0	0	0	0	0	0	0	6	0	0	0	0	0	0	0	0	0	0	0	0	0	0	0	0	0
asv-1861	0	0	0	0	0	0	0	0	0	0	0	9	0	0	61	0	0	0	0	0	0	0	0	0	0	0	0	0	0	0	0	0	0	0	0	0	0	0	0	0	0	0	0	0	0	0	0	0	0
asv-1862	0	0	0	0	0	0	0	0	0	0	0	0	0	14	0	0	0	0	0	0	6	0	0	0	0	0	0	19	0	0	0	0	0	0	0	0	0	0	0	0	0	0	0	7	11	13	0	0	0
asv-1863	0	0	0	0	0	0	0	0	0	0	0	0	0	0	0	0	0	0	0	3	0	5	0	0	0	0	0	0	0	7	0	0	10	0	6	6	0	0	0	0	0	0	0	0	0	5	10	9	9
asv-1864	0	0	0	0	0	0	0	0	0	0	0	0	0	0	0	0	0	0	0	0	5	0	0	0	0	0	0	0	7	0	6	0	0	0	0	0	0	0	0	0	0	0	11	0	0	14	0	0	0
asv-1865	0	0	0	0	0	0	0	0	0	0	0	0	0	0	0	0	0	0	0	0	0	0	0	0	0	0	0	0	0	12	0	0	0	0	0	0	5	0	0	0	0	0	5	24	0	0	0	0	0
asv-1866	0	0	0	0	0	0	0	0	0	0	0	0	0	0	0	0	0	0	0	0	0	0	0	0	0	0	0	0	0	0	0	70	0	0	0	0	0	0	0	0	0	0	0	0	0	0	0	0	0
asv-1867	0	0	0	0	0	0	0	0	0	0	0	0	0	0	0	0	0	0	0	0	0	0	0	0	0	0	0	0	0	0	0	0	0	0	0	0	0	0	43	0	0	0	0	0	0	0	0	0	0
asv-1868	0	0	0	0	0	0	0	0	0	0	0	0	0	0	0	0	0	0	0	0	0	0	0	0	0	0	0	0	0	0	0	0	0	0	0	0	0	0	40	0	0	0	0	0	0	0	0	0	0
asv-1869	0	0	0	0	0	0	0	0	0	0	0	0	0	0	0	0	0	0	0	0	0	0	0	0	0	0	0	0	0	0	0	0	0	0	0	0	0	0	0	0	0	0	0	0	0	0	0	0	0
asv-1870	0	0	0	0	0	0	0	0	0	0	0	0	0	0	0	0	0	0	0	0	0	0	0	0	0	0	0	0	0	0	0	0	0	0	0	0	0	0	0	0	0	0	0	0	0	0	0	0	0
asv-1871	13	0	0	0	0	0	0	0	0	0	0	0	0	0	56	0	0	0	0	0	0	0	0	0	0	0	0	0	0	0	0	0	0	0	0	0	0	0	0	0	0	0	0	0	0	0	0	0	0
asv-1872	0	10	0	0	0	0	0	0	0	0	0	0	0	0	0	0	17	22	20	0	0	0	0	0	0	0	0	0	0	0	0	0	0	0	0	0	0	0	0	0	0	0	0	0	0	0	0	0	0
asv-1873	0	0	13	0	0	0	0	0	0	13	0	0	0	0	0	0	16	0	0	6	0	0	0	11	0	0	0	0	0	0	0	0	0	0	0	0	0	0	0	0	0	0	0	0	0	0	0	0	0
asv-1874	0	0	0	14	0	0	0	0	18	0	0	0	0	0	0	0	0	0	0	0	15	0	0	0	0	0	0	0	0	0	0	0	0	0	0	0	0	0	0	0	0	0	0	12	0	0	0	0	0
asv-1875	0	0	0	0	0	6	0	0	0	0	0	0	0	0	0	0	0	0	0	0	0	0	0	0	0	0	0	15	0	0	0	0	0	0	0	0	0	0	0	0	0	0	0	0	0	0	0	12	28
asv-1876	0	0	0	0	0	0	0	0	31	17	0	0	0	0	0	0	0	0	0	0	0	0	0	0	0	0	0	0	0	0	0	0	0	0	0	0	0	0	0	0	0	0	0	0	21	0	0	0	0
asv-1877	0	0	0	0	0	0	0	0	0	0	0	0	45	0	0	0	0	0	0	0	0	0	0	0	0	0	24	0	0	0	0	0	0	0	0	0	0	0	0	0	0	0	0	0	0	0	0	0	0
asv-1878	0	0	0	0	0	0	0	0	0	0	0	0	10	0	0	0	0	0	0	0	0	0	0	0	0	0	13	0	0	11	0	0	0	0	0	11	0	0	0	0	7	0	0	0	0	0	0	3	0
asv-1879	0	0	0	0	0	0	0	0	0	0	0	0	0	0	0	0	0	0	0	0	0	0	0	0	0	0	0	0	0	23	7	0	0	0	0	0	0	0	0	0	0	0	0	0	13	18	0	0	0
asv-1880	0	0	0	0	0	0	0	0	0	0	0	0	0	0	0	0	0	0	0	0	0	0	0	0	0	0	0	0	0	0	0	0	0	0	0	0	0	0	0	0	0	0	30	0	12	27	0	0	0
asv-1881	0	0	0	0	0	0	0	0	0	0	0	0	0	0	0	0	0	0	0	0	0	0	0	0	0	0	0	0	0	0	0	0	0	0	0	0	0	0	0	0	0	0	0	0	0	0	0	41	28
asv-1882	0	0	0	0	0	0	0	0	0	0	0	0	0	0	0	0	0	0	0	0	0	0	0	0	0	0	0	0	0	0	0	0	0	0	0	0	0	0	0	0	0	0	0	0	0	0	0	0	0
asv-1883	0	0	0	0	0	0	0	0	0	0	0	0	0	0	0	0	0	0	0	0	0	0	0	0	0	0	0	0	0	0	0	0	0	0	0	0	0	0	0	0	0	0	0	0	0	0	0	0	0
asv-1884	0	0	0	0	0	0	0	0	0	0	0	0	0	0	0	0	0	0	0	0	0	0	0	0	0	0	0	0	0	0	0	0	0	0	0	0	0	0	0	0	0	0	0	0	0	0	0	0	0
asv-1885	0	0	0	0	0	0	0	0	0	0	0	0	0	0	0	0	0	0	0	0	0	0	0	0	0	0	0	0	0	0	0	0	0	0	0	0	0	0	0	0	0	0	0	0	0	0	0	0	0
asv-1886	0	0	0	0	0	0	0	0	0	0	0	0	0	0	0	0	0	0	0	0	0	0	0	0	0	0	0	0	0	0	0	0	0	0	0	0	0	0	0	0	0	0	0	0	0	0	0	0	0
asv-1887	0	68	0	0	0	0	0	0	0	0	0	0	0	0	0	0	0	0	0	0	0	0	0	0	0	0	0	0	0	0	0	0	0	0	0	0	0	0	0	0	0	0	0	0	0	0	0	0	0
asv-1888	0	20	0	14	9	0	0	0	25	0	0	0	0	0	0	0	0	0	0	0	0	0	0	0	0	0	0	0	0	0	0	0	0	0	0	0	0	0	0	0	0	0	0	0	0	0	0	0	0
asv-1889	0	0	6	0	12	0	0	0	0	0	0	0	0	0	0	0	37	13	0	0	0	0	0	0	0	0	0	0	0	0	0	0	0	0	0	0	0	0	0	0	0	0	0	0	0	0	0	0	0
asv-1890	0	0	5	0	0	0	0	0	6	0	0	0	0	0	0	0	18	6	0	0	0	5	12	16	0	0	0	0	0	0	0	0	0	0	0	0	0	0	0	0	0	0	0	0	0	0	0	0	0
asv-1891	0	0	0	0	0	13	0	0	1	0	0	29	22	0	0	0	0	2	0	0	0	0	0	0	0	0	1	0	0	0	0	0	0	0	0	0	0	0	0	0	0	0	0	0	0	0	0	0	0
asv-1892	0	0	0	0	0	0	9	9	16	10	0	0	0	0	0	0	0	0	0	0	13	11	0	0	0	0	0	0	0	0	0	0	0	0	0	0	0	0	0	0	0	0	0	0	0	0	0	0	0
asv-1893	0	0	0	0	0	0	0	34	34	0	0	0	0	0	0	0	0	0	0	0	0	0	0	0	0	0	0	0	0	0	0	0	0	0	0	0	0	0	0	0	0	0	0	0	0	0	0	0	0
asv-1894	0	0	0	0	0	0	0	0	0	0	0	41	0	0	0	0	0	0	0	0	0	0	0	0	0	0	27	0	0	0	0	0	0	0	0	0	0	0	0	0	0	0	0	0	0	0	0	0	0
asv-1895	0	0	0	0	0	0	0	0	0	0	0	11	10	0	0	0	0	0	0	0	0	0	0	0	0	0	31	16	0	0	0	0	0	0	0	0	0	0	0	0	0	0	0	0	0	0	0	0	0
asv-1896	0	0	0	0	0	0	0	0	0	0	0	0	0	0	0	12	36	20	0	0	0	0	0	0	0	0	0	0	0	0	0	0	0	0	0	0	0	0	0	0	0	0	0	0	0	0	0	0	0
asv-1897	0	0	0	0	0	0	0	0	0	0	0	0	0	0	0	0	0	0	0	5	0	0	0	0	0	0	17	19	0	0	0	0	12	0	0	0	0	0	0	0	0	15	0	0	0	0	0	0	0
asv-1898	0	0	0	0	0	0	0	0	0	0	0	0	0	0	0	0	0	0	0	0	0	0	0	0	0	0	0	0	0	0	0	0	0	0	0	0	0	0	0	0	0	0	48	0	0	20	0	0	0
asv-1899	0	0	0	0	0	0	0	0	0	0	0	0	0	0	0	0	0	0	0	0	0	0	0	0	0	0	0	0	0	0	0	0	0	0	0	0	0	0	0	0	0	0	0	0	0	0	0	0	0
asv-1900	0	0	0	0	0	0	0	0	0	0	0	0	0	0	0	0	0	0	0	0	0	0	0	0	0	0	0	0	0	0	0	0	0	0	0	0	0	0	0	0	0	0	0	0	0	0	0	0	0
asv-1901	0	0	0	0	0	0	0	0	0	0	0	0	0	0	0	0	0	0	0	0	0	0	0	0	0	0	0	0	0	0	0	0	0	0	0	0	0	0	0	0	0	0	0	0	0	0	0	0	0
asv-1902	0	16	0	6	8	0	0	0	12	0	0	0	0	0	0	0	0	13	9	0	0	0	0	0	0	0	0	0	3	0	0	0	0	0	0	0	0	0	0	0	0	0	0	0	0	0	0	0	0
asv-1903	0	0	0	0	0	0	7	0	0	0	0	0	0	0	0	0	0	0	0	0	0	0	0	0	0	0	0	0	17	23	0	20	0	0	0	0	0	0	0	0	0	0	0	0	0	0	0	0	0
asv-1904	0	0	0	0	0	0	7	0	0	0	0	0	0	0	0	0	0	0	0	0	0	0	0	0	0	0	0	8	0	0	0	0	0	0	0	0	0	0	0	0	0	0	0	0	0	0	0	0	0
asv-1905	0	0	0	0	0	0	0	0	0	0	0	0	0	0	0	0	0	0	0	0	0	0	0	0	0	0	0	0	9	28	0	0	0	0	21	9	0	0	0	0	0	0	0	0	0	0	0	0	0
asv-1906	0	0	0	0	0	0	0	0	0	0	0	0	0	0	0	0	0	0	0	0	0	0	0	0	0	0	0	0	0	0	0	0	40	0	0	0	0	0	0	0	0	0	0	0	0	0	0	0	0
asv-1907	0	0	0	0	0	0	0	0	0	0	0	0	0	0	0	0	0	0	0	0	0	0	0	0	0	0	0	0	0	0	0	0	0	0	0	0	0	0	33	0	0	0	0	0	0	0	0	0	0
asv-1908	0	0	0	0	0	0	0	0	0	0	0	0	0	0	0	0	0	0	0	0	0	0	0	0	0	0	0	0	0	0	0	0	0	0	0	0	0	0	0	0	0	0	0	0	0	0	0	0	0
asv-1909	0	0	0	0	0	0	0	0	0	0	0	0	0	0	0	0	0	0	0	0	0	0	0	0	0	0	0	0	0	0	0	0	0	0	0	0	0	0	0	0	0	0	0	0	0	0	0	0	0
asv-1910	0	24	6	0	10	0	0	0	0	0	0	0	0	0	0	19	0	7	0	0	0	0	0	0	0	0	0	0	0	0	0	0	0	0	0	0	0	0	0	0	0	0	0	0	0	0	0	0	0
asv-1911	0	10	0	0	0	0	0	0	0	0	0	0	0	0	0	0	0	0	0	0	18	0	0	0	0	0	4	20	0	0	0	0	0	0	0	0	0	0	0	0	0	0	0	0	0	0	0	0	0
asv-1912	0	8	0	11	0	0	0	0	0	7	0	0	0	0	0	0	10	18	12	0	0	0	0	0	0	0	0	0	0	0	0	0	0	0	0	0	0	0	0	0	0	0	0	0	0	0	0	0	0
asv-1913	0	8	0	0	0	0	0	0	0	0	0	0	0	0	0	0	16	0	21	0	5	0	0	16	0	0	0	0	0	0	0	0	0	0	0	0	0	0	0	0	0	0	0	0	0	0	0	0	0
asv-1914	0	0	5	0	0	0	0	0	0	0	0	0	0	23	0	0	0	0	0	0	0	0	0	0	0	0	0	38	0	0	0	0	0	0	0	0	0	0	0	0	0	0	0	0	0	0	0	0	0
asv-1915	0	0	0	0	7	0	0	0	0	0	0	0	0	0	0	0	0	0	0	0	0	0	0	0	0	0	0	0	0	13	0	0	0	0	0	0	10	0	0	0	0	0	0	12	0	8	0	0	0
asv-1916	0	0	0	0	0	17	0	0	0	0	0	0	0	15	0	0	0	0	0	0	0	0	0	0	0	0	0	34	0	0	0	0	0	0	0	0	0	0	0	0	0	0	0	0	0	0	0	0	0
asv-1917	0	0	0	0	0	16	0	0	0	0	0	0	0	0	0	0	0	0	0	0	14	0	0	0	0	0	0	36	0	0	0	0	0	0	0	0	0	0	0	0	0	0	0	0	0	0	0	0	0
asv-1918	0	0	0	0	0	0	0	0	0	0	0	0	0	0	0	0	11	0	0	0	0	0	0	0	0	0	0	0	0	0	0	0	5	0	0	0	0	0	0	0	0	0	0	0	18	16	0	0	0
asv-1919	0	0	0	0	0	0	0	0	0	0	0	0	0	0	0	0	0	0	0	0	0	0	0	0	0	0	0	0	26	8	0	0	0	0	0	0	7	0	0	0	0	0	0	0	13	0	0	0	0
asv-1920	0	0	0	0	0	0	0	0	0	0	0	0	0	0	0	0	0	0	0	0	0	0	0	0	0	0	0	0	19	0	0	0	0	0	0	0	0	0	0	0	0	0	24	0	0	23	0	0	0
asv-1921	0	0	0	0	0	0	0	0	0	0	0	0	0	0	0	0	0	0	0	0	0	0	0	0	0	0	0	0	0	48	0	0	0	0	0	0	0	0	0	0	18	0	0	0	0	0	0	0	0
asv-1922	0	0	0	0	0	0	0	0	0	0	0	0	0	0	0	0	0	0	0	0	0	0	0	0	0	0	0	0	0	26	19	21	0	0	0	0	0	0	0	0	0	0	0	0	0	0	0	0	0
asv-1923	0	0	0	0	0	0	0	0	0	0	0	0	0	0	0	0	0	0	0	0	0	0	0	0	0	0	0	0	0	7	0	11	17	0	0	14	8	0	0	0	0	0	0	9	0	0	0	0	0
asv-1924	0	0	0	0	0	0	0	0	0	0	0	0	0	0	0	0	0	0	0	0	0	0	0	0	0	0	0	0	0	0	0	0	0	0	0	0	0	0	0	0	0	0	0	0	0	0	0	0	0
asv-1925	0	0	0	0	0	0	0	0	0	0	0	0	0	0	0	0	0	0	0	0	0	0	0	0	0	0	0	0	0	0	0	0	0	0	0	0	0	0	0	0	0	0	0	0	0	0	0	0	0
asv-1926	0	0	0	0	0	0	0	0	0	0	0	0	0	0	0	0	0	0	0	0	0	0	0	0	0	0	0	0	0	0	0	0	0	0	0	0	0	0	0	0	0	0	0	0	0	0	0	0	0
asv-1927	0	0	0	0	0	0	24	0	0	0	0	0	0	16	0	0	0	0	0	0	11	0	0	0	0	0	0	14	0	0	0	0	0	0	0	0	0	0	0	0	0	0	0	0	0	0	0	0	0
asv-1928	0	0	0	0	0	0	0	0	0	0	0	0	0	0	0	65	0	0	0	0	0	0	0	0	0	0	0	0	0	0	0	0	0	0	0	0	0	0	0	0	0	0	0	0	0	0	0	0	0
asv-1929	0	0	0	0	0	0	0	0	0	0	0	0	0	0	0	0	0	0	0	0	0	0	26	0	0	0	0	39	0	0	0	0	0	0	0	0	0	0	0	0	0	0	0	0	0	0	0	0	0
asv-1930	0	0	0	0	0	0	0	0	0	0	0	0	0	0	0	0	0	0	0	0	0	0	0	0	0	0	0	0	0	35	12	0	0	0	0	0	13	0	0	0	0	0	0	0	0	0	0	0	0
asv-1931	0	0	0	0	0	0	0	0	0	0	0	0	0	0	0	0	0	0	0	0	0	0	0	0	0	0	0	0	0	0	0	0	0	0	0	0	0	0	0	32	9	0	0	0	0	0	0	0	0
asv-1932	0	0	0	0	0	0	0	0	0	0	0	0	0	0	0	0	0	0	0	0	0	0	0	0	0	0	0	0	0	0	0	0	0	0	0	0	0	0	0	0	0	0	22	0	0	36	0	0	0
asv-1933	0	0	0	0	0	0	0	0	0	0	0	0	0	0	0	0	0	0	0	0	0	0	0	0	0	0	0	0	0	0	0	0	0	0	0	0	0	0	0	0	0	0	0	0	0	0	0	0	0
asv-1934	0	16	19	0	0	0	0	0	0	0	0	0	0	0	0	0	17	0	0	0	0	0	12	0	0	0	0	0	0	0	0	0	0	0	0	0	0	0	0	0	0	0	0	0	0	0	0	0	0
asv-1935	0	10	0	8	0	0	0	6	0	0	0	0	0	0	0	0	11	0	0	0	0	12	8	0	0	0	0	0	0	0	0	0	0	0	0	0	0	0	0	0	0	0	0	0	0	9	0	0	0
asv-1936	0	0	0	0	0	0	0	0	0	0	0	64	0	0	0	0	0	0	0	0	0	0	0	0	0	0	0	0	0	0	0	0	0	0	0	0	0	0	0	0	0	0	0	0	0	0	0	0	0
asv-1937	0	0	0	0	0	0	0	0	0	0	0	0	0	7	0	0	0	0	0	11	0	0	0	0	0	0	16	30	0	0	0	0	0	0	0	0	0	0	0	0	0	0	0	0	0	0	0	0	0
asv-1938	0	0	0	0	0	0	0	0	0	0	0	0	0	0	0	10	11	0	0	0	0	0	0	0	0	0	0	0	12	15	0	0	0	0	0	0	0	0	0	0	0	0	0	0	0	16	0	0	0
asv-1939	0	0	0	0	0	0	0	0	0	0	0	0	0	0	0	4	9	0	0	0	0	0	0	0	0	0	0	0	0	0	0	0	0	0	0	0	0	0	0	0	0	0	29	0	0	22	0	0	0
asv-1940	0	0	0	0	0	0	0	0	0	0	0	0	0	0	0	0	0	0	0	0	0	0	0	0	0	0	0	0	18	28	0	15	0	0	0	0	0	0	0	0	0	3	0	0	0	0	0	0	0
asv-1941	0	0	0	0	0	0	0	0	0	0	0	0	0	0	0	0	0	0	0	0	0	0	0	0	0	0	0	0	7	0	0	0	0	0	0	0	0	0	0	0	0	0	32	0	7	18	0	0	0
asv-1942	0	0	0	0	0	0	0	0	0	0	0	0	0	0	0	0	0	0	0	0	0	0	0	0	0	0	0	0	0	21	12	31	0	0	0	0	0	0	0	0	0	0	0	0	0	0	0	0	0
asv-1943	0	0	0	0	0	0	0	0	0	0	0	0	0	0	0	0	0	0	0	0	0	0	0	0	0	0	0	0	0	0	0	0	0	0	31	0	0	0	0	0	0	0	0	0	0	0	0	33	0
asv-1944	0	0	0	0	0	0	0	0	0	0	0	0	0	0	0	0	0	0	0	0	0	0	0	0	0	0	0	0	0	0	0	0	0	0	0	0	0	0	0	0	0	0	25	0	0	24	0	0	0
asv-1945	0	10	0	7	11	0	0	0	0	0	0	0	0	0	0	9	8	12	0	0	0	0	0	3	0	0	0	0	0	3	0	0	0	0	0	0	0	0	0	0	0	0	0	0	0	0	0	0	0
asv-1946	0	0	0	0	0	7	0	0	0	0	0	0	0	0	0	0	0	0	0	0	30	14	4	0	0	0	0	0	0	0	0	0	0	0	0	0	0	0	0	0	0	0	0	0	0	0	0	0	0
asv-1947	0	0	0	0	0	0	17	1	0	0	0	0	0	0	0	0	0	0	0	0	0	0	0	0	0	0	0	0	18	4	0	0	0	9	1	0	2	0	0	0	0	0	0	0	0	0	0	0	0
asv-1948	0	0	0	0	0	0	0	0	9	0	0	0	0	0	0	0	0	0	0	0	0	12	0	0	0	0	0	0	0	13	0	0	0	8	18	0	0	0	0	0	3	0	0	0	0	0	0	0	0
asv-1949	0	0	0	0	0	0	0	0	0	0	0	45	18	0	0	0	0	0	0	0	0	0	0	0	0	0	0	0	0	0	0	0	0	0	0	0	0	0	0	0	0	0	0	0	0	0	0	0	0
asv-1950	0	0	0	0	0	0	0	0	0	0	0	0	0	0	0	0	0	0	0	0	11	0	0	0	0	0	0	0	0	0	0	0	0	0	0	5	0	0	0	0	0	0	0	0	0	0	0	15	32
asv-1951	0	0	0	0	0	0	0	0	0	0	0	0	0	0	0	0	0	0	0	0	4	0	0	0	0	0	0	55	0	0	0	0	0	4	0	0	0	0	0	0	0	0	0	0	0	0	0	0	0
asv-1952	0	0	0	0	0	0	0	0	0	0	0	0	0	0	0	0	0	0	0	0	0	0	0	0	0	0	0	0	0	0	6	9	0	0	0	0	0	0	0	0	0	0	0	0	15	33	0	0	0
asv-1953	0	0	0	0	0	0	0	0	0	0	0	0	0	0	0	0	0	0	0	0	0	0	0	0	0	0	0	0	0	0	0	0	11	0	0	0	0	0	0	0	0	0	0	0	0	10	0	0	9
asv-1954	0	0	0	0	0	0	0	0	0	0	0	0	0	0	0	0	0	0	0	0	0	0	0	0	0	0	0	0	0	0	0	0	0	3	0	0	0	0	0	0	0	0	0	0	0	0	0	0	0
asv-1955	0	0	0	0	0	0	0	0	0	0	0	0	0	0	0	0	0	0	0	0	0	0	0	0	0	0	0	0	0	0	0	0	0	0	0	0	0	0	0	20	22	21	0	0	0	0	0	0	0
asv-1956	0	0	0	0	0	0	0	0	0	0	0	0	0	0	0	0	0	0	0	0	0	0	0	0	0	0	0	0	0	0	0	0	0	0	0	0	0	0	0	0	0	0	0	0	0	0	0	0	0
asv-1957	0	0	0	0	0	0	0	0	0	0	0	0	0	0	0	0	0	0	0	0	0	0	0	0	0	0	0	0	0	0	0	0	0	0	0	0	0	0	0	0	0	0	0	0	0	0	0	0	0
asv-1958	0	0	0	0	0	0	0	0	0	0	0	0	0	0	0	0	0	0	0	0	0	0	0	0	0	0	0	0	0	0	0	0	0	0	0	0	0	0	0	0	0	0	0	0	0	0	0	0	0
asv-1959	0	19	0	0	0	0	0	0	0	0	0	0	0	0	0	0	3	0	0	0	40	0	0	0	0	0	0	0	0	0	0	0	0	0	0	0	0	0	0	0	0	0	0	0	0	0	0	0	0
asv-1960	0	0	0	0	33	0	0	0	0	0	0	0	0	0	0	0	29	0	0	0	0	0	0	0	0	0	0	0	0	0	0	0	0	0	0	0	0	0	0	0	0	0	0	0	0	0	0	0	0
asv-1961	0	0	0	0	0	0	26	10	0	0	0	0	0	0	0	0	0	0	0	0	14	7	3	2	0	0	0	0	0	0	0	0	0	0	0	0	0	0	0	0	0	0	0	0	0	0	0	0	0
asv-1962	0	0	0	0	0	0	0	0	7	0	0	0	0	13	0	0	0	0	0	0	0	0	0	0	0	0	15	20	0	0	0	0	0	0	0	0	0	0	0	0	0	0	0	0	7	0	0	0	0
asv-1963	0	0	0	0	0	0	0	0	0	3	0	0	0	0	0	0	0	0	0	0	0	0	0	0	0	0	0	0	0	10	0	3	0	0	0	4	0	0	0	0	0	0	0	0	0	0	0	0	0
asv-1964	0	0	0	0	0	0	0	0	0	0	0	25	0	0	0	0	0	0	0	0	0	0	0	0	0	0	0	0	0	0	0	0	0	0	0	0	0	0	0	0	37	0	0	0	0	0	0	0	0
asv-1965	0	0	0	0	0	0	0	0	0	0	0	10	28	0	0	0	0	0	0	0	0	0	0	0	0	0	24	0	0	0	0	0	0	0	0	0	0	0	0	0	0	0	0	0	0	0	0	0	0
asv-1966	0	0	0	0	0	0	0	0	0	0	0	2	0	0	0	0	0	0	0	0	0	0	0	0	0	0	0	0	0	0	0	0	0	0	0	0	0	0	0	0	3	38	0	0	0	0	0	0	0
asv-1967	0	0	0	0	0	0	0	0	0	0	0	0	0	0	0	0	0	0	0	0	0	0	0	0	0	0	0	0	27	0	0	0	0	0	11	0	15	0	0	0	0	0	0	0	0	0	0	9	0
asv-1968	0	0	0	0	0	0	0	0	0	0	0	0	0	0	0	0	0	0	0	0	0	0	0	0	0	0	0	0	12	12	0	16	0	0	0	0	0	0	0	0	0	0	0	0	0	0	0	0	0
asv-1969	0	0	0	0	0	0	0	0	0	0	0	0	0	0	0	0	0	0	0	0	0	0	0	0	0	0	0	0	0	26	0	19	0	0	0	0	0	0	0	0	0	0	0	0	12	0	0	0	0
asv-1970	0	0	0	0	0	0	0	0	0	0	0	0	0	0	0	0	0	0	0	0	0	0	0	0	0	0	0	0	0	23	0	9	0	0	0	21	9	0	0	0	0	0	0	0	0	0	0	0	0
asv-1971	0	0	0	0	0	0	0	0	0	0	0	0	0	0	0	0	0	0	0	0	0	0	0	0	0	0	0	0	0	0	15	24	0	0	0	0	23	0	0	0	0	0	0	0	0	0	0	0	0
asv-1972	0	0	0	0	0	0	0	0	0	0	0	0	0	0	0	0	0	0	0	0	0	0	0	0	0	0	0	0	0	0	0	0	0	0	0	0	0	0	0	0	0	0	0	0	0	0	0	0	0
asv-1973	0	0	0	0	0	0	0	0	0	0	0	0	0	0	0	0	0	0	0	0	0	0	0	0	0	0	0	0	0	0	0	0	0	0	0	0	0	0	0	0	0	0	0	0	0	0	0	0	0
asv-1974	0	0	0	0	0	0	0	0	0	0	0	0	0	0	0	0	0	0	0	0	0	0	0	0	0	0	0	0	0	0	0	0	0	0	0	0	0	0	0	0	0	0	0	0	0	0	0	0	0
asv-1975	0	0	0	0	0	0	0	0	0	0	0	0	0	0	0	0	0	0	0	0	0	0	0	0	0	0	0	0	0	0	0	0	0	0	0	0	0	0	0	0	0	0	0	0	0	0	0	0	0
asv-1976	0	17	8	0	11	0	0	0	0	9	0	0	0	0	0	8	8	0	0	0	0	0	0	0	0	0	0	0	0	0	0	0	0	0	0	0	0	0	0	0	0	0	0	0	0	0	0	0	0
asv-1977	0	0	0	0	13	0	0	32	0	0	0	0	0	0	0	0	0	0	0	0	0	0	0	0	0	0	0	0	0	0	0	0	0	0	0	0	0	0	0	0	0	0	0	0	0	0	0	0	0
asv-1978	0	0	0	0	11	0	0	0	0	0	0	0	0	0	0	0	0	15	13	0	0	0	0	0	0	0	0	0	0	0	0	0	0	0	0	0	0	0	0	0	0	22	0	0	0	0	0	0	0
asv-1979	0	0	0	0	0	0	20	0	0	0	0	0	0	0	0	0	0	0	0	0	0	19	0	0	0	0	0	0	0	0	0	0	0	0	0	0	0	0	0	0	0	0	0	14	0	0	0	0	0
asv-1980	0	0	0	0	0	0	0	19	28	0	0	0	0	0	0	0	0	0	0	0	14	0	0	0	0	0	0	0	0	0	0	0	0	0	0	0	0	0	0	0	0	0	0	0	0	0	0	0	0
asv-1981	0	0	0	0	0	0	0	11	0	0	0	0	0	0	0	0	0	0	0	0	0	0	0	0	0	0	0	0	10	13	0	18	0	0	0	9	0	0	0	0	0	0	0	0	0	0	0	0	0
asv-1982	0	0	0	0	0	0	0	1	0	0	0	0	0	0	0	0	0	0	0	0	1	0	0	0	0	0	0	0	0	1	3	0	0	0	0	1	0	0	0	0	0	0	0	0	0	0	0	0	0
asv-1983	0	0	0	0	0	0	0	0	0	0	0	23	0	0	0	0	0	0	0	0	0	0	0	0	0	0	0	0	0	0	0	0	0	0	0	0	12	0	0	0	0	0	0	0	0	0	0	0	0
asv-1984	0	0	0	0	0	0	0	0	0	0	0	0	0	0	0	61	0	0	0	0	0	0	0	0	0	0	0	0	0	0	0	0	0	0	0	0	0	0	0	0	0	0	0	0	0	0	0	0	0
asv-1985	0	0	0	0	0	0	0	0	0	0	0	0	0	0	0	0	26	19	16	0	0	0	0	0	0	0	0	0	0	0	0	0	0	0	0	0	0	0	0	0	0	0	0	0	0	0	0	0	0
asv-1986	0	0	0	0	0	0	0	0	0	0	0	0	0	0	0	0	14	0	0	0	0	0	7	0	0	0	0	0	15	15	0	0	0	0	0	10	0	0	0	0	0	0	0	0	0	0	0	0	0
asv-1987	0	0	0	0	0	0	0	0	0	0	0	0	0	0	0	0	12	13	12	0	0	0	12	8	0	0	0	0	0	0	0	0	0	0	0	0	0	0	0	0	0	0	4	0	0	0	0	0	0
asv-1988	0	0	0	0	0	0	0	0	0	0	0	0	0	0	0	0	0	0	0	0	0	12	0	0	0	0	0	0	0	0	0	0	0	0	0	0	8	0	0	0	0	0	0	0	0	0	0	0	0
asv-1989	0	0	0	0	0	0	0	0	0	0	0	0	0	0	0	0	0	0	0	0	0	0	0	0	0	0	0	0	3	0	0	0	0	0	0	19	18	0	0	0	0	0	5	0	0	0	0	0	0
asv-1990	0	0	0	0	0	0	0	0	0	0	0	0	0	0	0	0	0	0	0	0	0	0	0	0	0	0	0	0	0	13	0	0	0	0	0	9	13	0	0	0	0	0	0	0	0	0	0	0	0
asv-1991	0	0	0	0	0	0	0	0	0	0	0	0	0	0	0	0	0	0	0	0	0	0	0	0	0	0	0	0	0	0	0	0	23	0	0	0	0	0	0	0	0	0	0	0	0	0	17	0	0
asv-1992	0	0	0	0	0	0	0	0	0	0	0	0	0	0	0	0	0	0	0	0	0	0	0	0	0	0	0	0	0	0	0	0	0	0	0	0	0	0	0	0	0	0	0	0	0	0	0	0	0
asv-1993	0	0	0	0	0	0	0	0	0	0	0	0	0	0	0	0	0	0	0	0	0	0	0	0	0	0	0	0	0	0	0	0	0	0	0	0	0	0	0	0	0	0	0	0	0	0	0	0	0
asv-1994	0	0	0	0	0	0	0	0	0	0	0	0	0	0	0	0	0	0	0	0	0	0	0	0	0	0	0	0	0	0	0	0	0	0	0	0	0	0	0	0	0	0	0	0	0	0	0	0	0
asv-1995	0	0	0	0	0	0	0	0	0	0	0	0	0	0	0	0	0	0	0	0	0	0	0	0	0	0	0	0	0	0	0	0	0	0	0	0	0	0	0	0	0	0	0	0	0	0	0	0	0
asv-1996	0	47	0	0	13	0	0	0	0	0	0	0	0	0	0	0	0	0	0	0	0	0	0	0	0	0	0	0	0	0	0	0	0	0	0	0	0	0	0	0	0	0	0	0	0	0	0	0	0
asv-1997	0	0	0	0	0	0	3	0	0	0	0	0	0	0	0	0	0	0	0	0	29	0	0	0	0	0	0	0	0	0	0	0	0	0	4	2	2	0	0	0	0	0	0	0	0	0	0	2	0
asv-1998	0	0	0	0	0	0	0	0	8	0	0	0	0	0	0	0	0	0	0	0	0	0	0	0	0	0	0	0	24	0	0	0	0	0	14	0	14	0	0	0	0	0	0	0	0	0	0	0	0
asv-1999	0	0	0	0	0	0	0	0	0	0	0	60	0	0	0	0	0	0	0	0	0	0	0	0	0	0	0	0	0	0	0	0	0	0	0	0	0	0	0	0	0	0	0	0	0	0	0	0	0
[truncated: 8,646 more rows]
[truncated: 37 more columns]
